# Supplementary material for: Dispersion of Lutzomyia longipalpis and expansion of visceral leishmaniasis in São Paulo State, Brazil: identification of associated factors through survival analysis
Source: Parasit Vectors. 2018 Sep 10;11:503. doi: 10.1186/s13071-018-3084-1 (PMC6131759; doi:10.1186/s13071-018-3084-1)
Supplement: Supplementary file 1 — Table S1. Information about all variables for each municipality used in this study. (XLSX 110 kb) [file 13071_2018_3084_MOESM1_ESM.xlsx]

## Sheet: database
ID_munic	MUNICIPALITY	NM_MESO	NM_MICRO	vect_pres	CVL_pres	HVL_pres	dt_inici	dt_vector	dt_canine	dt_hum	year_vect	month_vect	year_can	month_can	year_hum	month_hum	head_mic	vect_gas	can_gas	hum_gas	pres_Ron	pres_Euc	pres_Tra	border_MS	border_MG	pres_River	pres_Prison	IDHM	temp_max	temp_min	prec	rain_days
350040	Águas da Prata	CAMPINAS	SĂO JOĂO DA BOA VISTA	1	0	0	01/01/1997	01/03/2009	31/12/2014	31/12/2014	2009	3	0	0	0	0	0	0	0	0	0	0	0	0	1	0	0	0.781	28.14	15.81	1484.96	141.63
351870	Guarujá	METROPOLITANA DE SĂO PAULO	SANTOS	0	0	0	01/01/1997	31/12/2014	31/12/2014	31/12/2014	0	0	0	0	0	0	0	0	0	0	0	0	0	0	0	0	0	0.751	26.7	17.73	1859.92	164.55
352210	Itanhaém	LITORAL SUL PAULISTA	ITANHAÉM	0	0	0	01/01/1997	31/12/2014	31/12/2014	31/12/2014	0	0	0	0	0	0	1	0	0	0	0	0	0	0	0	0	0	0.745	26.3	16.55	1688.27	153.68
354280	Ribeira	LITORAL SUL PAULISTA	REGISTRO	0	0	0	01/01/1997	31/12/2014	31/12/2014	31/12/2014	0	0	0	0	0	0	0	0	0	0	0	0	0	0	0	0	0	0.698	26.76	16.04	1515.41	145.06
354580	Santa Bárbara d'Oeste	CAMPINAS	CAMPINAS	0	0	0	01/01/1997	31/12/2014	31/12/2014	31/12/2014	0	0	0	0	0	0	0	0	0	0	0	0	0	0	0	1	0	0.781	29	15.07	1191.79	112.99
350850	Caçapava	VALE DO PARAÍBA PAULISTA	SĂO JOSÉ DOS CAMPOS	0	0	0	01/01/1997	31/12/2014	31/12/2014	31/12/2014	0	0	0	0	0	0	0	0	0	0	0	0	0	0	0	0	0	0.764	26.91	15.31	1559.7	144.97
352020	Igaratá	VALE DO PARAÍBA PAULISTA	SĂO JOSÉ DOS CAMPOS	0	0	0	01/01/1997	31/12/2014	31/12/2014	31/12/2014	0	0	0	0	0	0	0	0	0	0	0	0	0	0	0	0	0	0.727	26.66	15.31	1548.18	144.03
352440	Jacareí	VALE DO PARAÍBA PAULISTA	SĂO JOSÉ DOS CAMPOS	0	0	0	01/01/1997	31/12/2014	31/12/2014	31/12/2014	0	0	0	0	0	0	0	0	0	0	0	0	0	0	0	0	0	0.777	26.8	15.87	1615.86	147.77
353800	Pindamonhangaba	VALE DO PARAÍBA PAULISTA	SĂO JOSÉ DOS CAMPOS	0	0	0	01/01/1997	31/12/2014	31/12/2014	31/12/2014	0	0	0	0	0	0	0	0	0	0	0	0	0	0	0	0	0	0.773	26.85	14.9	1530.73	147
354600	Santa Branca	VALE DO PARAÍBA PAULISTA	SĂO JOSÉ DOS CAMPOS	0	0	0	01/01/1997	31/12/2014	31/12/2014	31/12/2014	0	0	0	0	0	0	0	0	0	0	0	0	0	0	0	0	0	0.735	26.92	16.31	1676.84	152.55
354990	Săo José dos Campos	VALE DO PARAÍBA PAULISTA	SĂO JOSÉ DOS CAMPOS	0	0	0	01/01/1997	31/12/2014	31/12/2014	31/12/2014	0	0	0	0	0	0	1	0	0	0	0	0	0	0	1	0	1	0.807	26.7	15.18	1559.16	145.23
355410	Taubaté	VALE DO PARAÍBA PAULISTA	SĂO JOSÉ DOS CAMPOS	0	0	0	01/01/1997	31/12/2014	31/12/2014	31/12/2014	0	0	0	0	0	0	0	0	0	0	0	0	1	0	0	0	1	0.8	27.38	15.55	1528.27	142.64
355480	Tremembé	VALE DO PARAÍBA PAULISTA	SĂO JOSÉ DOS CAMPOS	0	0	0	01/01/1997	31/12/2014	31/12/2014	31/12/2014	0	0	0	0	0	0	0	0	0	0	0	0	0	0	0	0	1	0.785	26.66	14.7	1529.07	144.61
351360	Cunha	VALE DO PARAÍBA PAULISTA	PARAIBUNA/PARAITINGA	0	0	0	01/01/1997	31/12/2014	31/12/2014	31/12/2014	0	0	0	0	0	0	0	0	0	0	0	0	0	0	0	0	0	0.684	27.36	15.91	1803.01	173.81
352490	Jambeiro	VALE DO PARAÍBA PAULISTA	PARAIBUNA/PARAITINGA	0	0	0	01/01/1997	31/12/2014	31/12/2014	31/12/2014	0	0	0	0	0	0	0	0	0	0	0	0	0	0	0	0	0	0.756	27.06	15.94	1629.58	149.58
352630	Lagoinha	VALE DO PARAÍBA PAULISTA	PARAIBUNA/PARAITINGA	0	0	0	01/01/1997	31/12/2014	31/12/2014	31/12/2014	0	0	0	0	0	0	0	0	0	0	0	0	0	0	0	0	0	0.693	27.3	15.87	1732.63	162.37
353230	Natividade da Serra	VALE DO PARAÍBA PAULISTA	PARAIBUNA/PARAITINGA	0	0	0	01/01/1997	31/12/2014	31/12/2014	31/12/2014	0	0	0	0	0	0	0	0	0	0	0	0	0	0	0	0	0	0.655	27.24	16.55	1797.66	163.9
353560	Paraibuna	VALE DO PARAÍBA PAULISTA	PARAIBUNA/PARAITINGA	0	0	0	01/01/1997	31/12/2014	31/12/2014	31/12/2014	0	0	0	0	0	0	1	0	0	0	0	0	0	0	0	0	0	0.719	27.06	16.49	1726.66	157.69
354230	Redençăo da Serra	VALE DO PARAÍBA PAULISTA	PARAIBUNA/PARAITINGA	0	0	0	01/01/1997	31/12/2014	31/12/2014	31/12/2014	0	0	0	0	0	0	0	0	0	0	0	0	0	0	0	0	0	0.657	27.28	16.02	1641.06	150.85
355000	Săo Luís do Paraitinga	VALE DO PARAÍBA PAULISTA	PARAIBUNA/PARAITINGA	0	0	0	01/01/1997	31/12/2014	31/12/2014	31/12/2014	0	0	0	0	0	0	0	0	0	0	0	0	0	0	0	0	0	0.697	27.34	16.31	1791.95	164.13
350250	Aparecida	VALE DO PARAÍBA PAULISTA	GUARATINGUETÁ	0	0	0	01/01/1997	31/12/2014	31/12/2014	31/12/2014	0	0	0	0	0	0	0	0	0	0	0	0	0	0	0	0	0	0.755	27.06	15.2	1643.33	157.97
350860	Cachoeira Paulista	VALE DO PARAÍBA PAULISTA	GUARATINGUETÁ	0	0	0	01/01/1997	31/12/2014	31/12/2014	31/12/2014	0	0	0	0	0	0	0	0	0	0	0	0	0	0	0	0	0	0.72	27.27	14.91	1653.67	168.05
350995	Canas	VALE DO PARAÍBA PAULISTA	GUARATINGUETÁ	0	0	0	01/01/1997	31/12/2014	31/12/2014	31/12/2014	0	0	0	0	0	0	0	0	0	0	0	0	0	0	0	0	0	0.747	27.17	14.86	1652.16	166.29
351340	Cruzeiro	VALE DO PARAÍBA PAULISTA	GUARATINGUETÁ	0	0	0	01/01/1997	31/12/2014	31/12/2014	31/12/2014	0	0	0	0	0	0	0	0	0	0	0	0	1	0	1	0	0	0.788	27.3	14.59	1613.6	167.37
351840	Guaratinguetá	VALE DO PARAÍBA PAULISTA	GUARATINGUETÁ	0	0	0	01/01/1997	31/12/2014	31/12/2014	31/12/2014	0	0	0	0	0	0	1	0	0	0	0	0	0	0	1	0	0	0.719	26.81	14.66	1620.49	158.51
352660	Lavrinhas	VALE DO PARAÍBA PAULISTA	GUARATINGUETÁ	0	0	0	01/01/1997	31/12/2014	31/12/2014	31/12/2014	0	0	0	0	0	0	0	0	0	0	0	0	0	0	1	0	0	0.729	27.52	14.74	1612.61	170.25
352720	Lorena	VALE DO PARAÍBA PAULISTA	GUARATINGUETÁ	0	0	0	01/01/1997	31/12/2014	31/12/2014	31/12/2014	0	0	0	0	0	0	0	0	0	0	0	0	0	0	0	0	0	0.766	27.16	15.02	1667.84	165.83
353850	Piquete	VALE DO PARAÍBA PAULISTA	GUARATINGUETÁ	0	0	0	01/01/1997	31/12/2014	31/12/2014	31/12/2014	0	0	0	0	0	0	0	0	0	0	0	0	0	0	1	0	0	0.757	26.88	14.25	1605.01	162.72
354075	Potim	VALE DO PARAÍBA PAULISTA	GUARATINGUETÁ	0	0	0	01/01/1997	31/12/2014	31/12/2014	31/12/2014	0	0	0	0	0	0	0	0	0	0	0	0	0	0	0	0	1	0.697	26.74	14.66	1598.77	154.99
354190	Queluz	VALE DO PARAÍBA PAULISTA	GUARATINGUETÁ	0	0	0	01/01/1997	31/12/2014	31/12/2014	31/12/2014	0	0	0	0	0	0	0	0	0	0	0	0	0	0	1	0	0	0.722	27.69	14.88	1613.54	172.94
354430	Roseira	VALE DO PARAÍBA PAULISTA	GUARATINGUETÁ	0	0	0	01/01/1997	31/12/2014	31/12/2014	31/12/2014	0	0	0	0	0	0	0	0	0	0	0	0	0	0	0	0	0	0.737	27.04	15.17	1609.33	153.99
351050	Caraguatatuba	VALE DO PARAÍBA PAULISTA	CARAGUATATUBA	0	0	0	01/01/1997	31/12/2014	31/12/2014	31/12/2014	0	0	0	0	0	0	1	0	0	0	0	0	0	0	0	0	1	0.749	27.03	16.79	1816.02	166.87
352040	Ilhabela	VALE DO PARAÍBA PAULISTA	CARAGUATATUBA	0	0	0	01/01/1997	31/12/2014	31/12/2014	31/12/2014	0	0	0	0	0	0	0	0	0	0	0	0	0	0	0	0	0	0.756	26.88	16.91	1872.06	175.51
355070	Săo Sebastiăo	VALE DO PARAÍBA PAULISTA	CARAGUATATUBA	0	0	0	01/01/1997	31/12/2014	31/12/2014	31/12/2014	0	0	0	0	0	0	0	0	0	0	0	0	0	0	0	0	0	0.772	26.91	16.91	1810.8	166.71
355540	Ubatuba	VALE DO PARAÍBA PAULISTA	CARAGUATATUBA	0	0	0	01/01/1997	31/12/2014	31/12/2014	31/12/2014	0	0	0	0	0	0	0	0	0	0	0	0	0	0	0	0	0	0.751	27.32	16.99	2061.11	183.91
350970	Campos do Jordăo	VALE DO PARAÍBA PAULISTA	CAMPOS DO JORDĂO	0	0	0	01/01/1997	31/12/2014	31/12/2014	31/12/2014	0	0	0	0	0	0	1	0	0	0	0	0	0	0	1	0	0	0.706	25.05	12.74	1600.57	153.69
353170	Monteiro Lobato	VALE DO PARAÍBA PAULISTA	CAMPOS DO JORDĂO	0	0	0	01/01/1997	31/12/2014	31/12/2014	31/12/2014	0	0	0	0	0	0	0	0	0	0	0	0	0	0	1	0	0	0.772	26.5	14.58	1538.92	145.15
354820	Santo Antônio do Pinhal	VALE DO PARAÍBA PAULISTA	CAMPOS DO JORDĂO	0	0	0	01/01/1997	31/12/2014	31/12/2014	31/12/2014	0	0	0	0	0	0	0	0	0	0	0	0	0	0	1	0	0	0.706	26.11	13.97	1544.52	146.99
354860	Săo Bento do Sapucaí	VALE DO PARAÍBA PAULISTA	CAMPOS DO JORDĂO	0	0	0	01/01/1997	31/12/2014	31/12/2014	31/12/2014	0	0	0	0	0	0	0	0	0	0	0	0	0	0	1	0	0	0.72	25.7	13.3	1562.85	150.52
350315	Arapeí	VALE DO PARAÍBA PAULISTA	BANANAL	0	0	0	01/01/1997	31/12/2014	31/12/2014	31/12/2014	0	0	0	0	0	0	0	0	0	0	0	0	0	0	0	0	0	0.704	27.88	15.3	1647.55	181.83
350350	Areias	VALE DO PARAÍBA PAULISTA	BANANAL	0	0	0	01/01/1997	31/12/2014	31/12/2014	31/12/2014	0	0	0	0	0	0	0	0	0	0	0	0	0	0	0	0	0	0.697	27.65	15.16	1658.98	175.57
350490	Bananal	VALE DO PARAÍBA PAULISTA	BANANAL	0	0	0	01/01/1997	31/12/2014	31/12/2014	31/12/2014	0	0	0	0	0	0	1	0	0	0	0	0	0	0	0	0	0	0.733	27.88	15.36	1654.14	183.88
354960	Săo José do Barreiro	VALE DO PARAÍBA PAULISTA	BANANAL	0	0	0	01/01/1997	31/12/2014	31/12/2014	31/12/2014	0	0	0	0	0	0	0	0	0	0	0	0	0	0	0	0	0	0.684	27.71	15.35	1678.64	179.17
355200	Silveiras	VALE DO PARAÍBA PAULISTA	BANANAL	0	0	0	01/01/1997	31/12/2014	31/12/2014	31/12/2014	0	0	0	0	0	0	0	0	0	0	0	0	0	0	0	0	0	0.678	27.47	15.15	1673.14	172.62
350120	Álvares Florence	SĂO JOSÉ DO RIO PRETO	VOTUPORANGA	1	0	0	01/01/1997	01/03/2014	31/12/2014	31/12/2014	2014	3	0	0	0	0	0	0	0	0	0	0	1	0	0	0	0	0.728	31.05	17.9	1276.38	109.75
350180	Américo de Campos	SĂO JOSÉ DO RIO PRETO	VOTUPORANGA	0	0	0	01/01/1997	31/12/2014	31/12/2014	31/12/2014	0	0	0	0	0	0	0	0	0	0	0	0	0	0	0	0	0	0.745	31.08	17.82	1262.36	108.11
351070	Cardoso	SĂO JOSÉ DO RIO PRETO	VOTUPORANGA	0	0	0	01/01/1997	31/12/2014	31/12/2014	31/12/2014	0	0	0	0	0	0	0	0	0	0	0	0	0	0	1	0	0	0.73	31.24	17.87	1261.86	110.96
351290	Cosmorama	SĂO JOSÉ DO RIO PRETO	VOTUPORANGA	0	0	0	01/01/1997	31/12/2014	31/12/2014	31/12/2014	0	0	0	0	0	0	0	0	0	0	0	1	0	0	0	0	0	0.722	30.97	17.81	1261.5	105.89
353625	Parisi	SĂO JOSÉ DO RIO PRETO	VOTUPORANGA	0	0	0	01/01/1997	31/12/2014	31/12/2014	31/12/2014	0	0	0	0	0	0	0	0	0	0	0	0	0	0	0	0	0	0.721	31.05	17.96	1286.73	110.56
354030	Pontes Gestal	SĂO JOSÉ DO RIO PRETO	VOTUPORANGA	0	0	0	01/01/1997	31/12/2014	31/12/2014	31/12/2014	0	0	0	0	0	0	0	0	0	0	0	0	0	0	0	0	0	0.732	31.17	17.8	1257.62	109.06
354420	Riolândia	SĂO JOSÉ DO RIO PRETO	VOTUPORANGA	0	0	0	01/01/1997	31/12/2014	31/12/2014	31/12/2014	0	0	0	0	0	0	0	0	0	0	0	0	0	0	1	0	1	0.703	31.31	17.73	1247.2	110.1
355610	Valentim Gentil	SĂO JOSÉ DO RIO PRETO	VOTUPORANGA	1	0	0	01/01/1997	01/01/2011	31/12/2014	31/12/2014	2011	1	0	0	0	0	0	0	0	0	0	1	0	0	0	0	0	0.735	30.92	17.99	1302.93	109.4
355710	Votuporanga	SĂO JOSÉ DO RIO PRETO	VOTUPORANGA	1	1	1	01/01/1997	01/07/2009	01/07/2010	01/11/2010	2009	7	2010	7	2010	11	1	0	0	0	0	1	1	0	0	0	0	0.79	30.9	17.97	1295.44	109.6
350020	Adolfo	SĂO JOSÉ DO RIO PRETO	SĂO JOSÉ DO RIO PRETO	0	0	0	01/01/1997	31/12/2014	31/12/2014	31/12/2014	0	0	0	0	0	0	0	0	0	0	0	0	0	0	0	1	0	0.73	30.42	17.88	1285.57	87.33
350090	Altair	SĂO JOSÉ DO RIO PRETO	SĂO JOSÉ DO RIO PRETO	0	0	0	01/01/1997	31/12/2014	31/12/2014	31/12/2014	0	0	0	0	0	0	0	0	0	0	0	0	0	0	0	0	0	0.687	30.87	17.68	1278.65	102.06
350460	Bady Bassitt	SĂO JOSÉ DO RIO PRETO	SĂO JOSÉ DO RIO PRETO	0	0	0	01/01/1997	31/12/2014	31/12/2014	31/12/2014	0	0	0	0	0	0	0	0	0	0	0	0	0	0	0	1	0	0.746	30.63	17.96	1232.15	89.9
350480	Bálsamo	SĂO JOSÉ DO RIO PRETO	SĂO JOSÉ DO RIO PRETO	0	0	0	01/01/1997	31/12/2014	31/12/2014	31/12/2014	0	0	0	0	0	0	0	0	0	0	0	1	0	0	0	0	0	0.756	30.85	17.83	1227.49	95.22
351130	Cedral	SĂO JOSÉ DO RIO PRETO	SĂO JOSÉ DO RIO PRETO	0	0	0	01/01/1997	31/12/2014	31/12/2014	31/12/2014	0	0	0	0	0	0	0	0	0	0	0	0	0	0	0	0	0	0.766	30.54	17.96	1240.86	92.08
351750	Guapiaçu	SĂO JOSÉ DO RIO PRETO	SĂO JOSÉ DO RIO PRETO	0	0	0	01/01/1997	31/12/2014	31/12/2014	31/12/2014	0	0	0	0	0	0	0	0	0	0	0	0	0	0	0	0	0	0.675	30.68	17.88	1252.1	95.87
351790	Guaraci	SĂO JOSÉ DO RIO PRETO	SĂO JOSÉ DO RIO PRETO	0	0	0	01/01/1997	31/12/2014	31/12/2014	31/12/2014	0	0	0	0	0	0	0	0	0	0	0	0	0	0	1	0	0	0.732	31.03	17.51	1295.9	106.12
351940	Ibirá	SĂO JOSÉ DO RIO PRETO	SĂO JOSÉ DO RIO PRETO	0	0	0	01/01/1997	31/12/2014	31/12/2014	31/12/2014	0	0	0	0	0	0	0	0	0	0	0	0	0	0	0	1	0	0.74	30.26	17.84	1268.08	95.03
351980	Icém	SĂO JOSÉ DO RIO PRETO	SĂO JOSÉ DO RIO PRETO	0	0	0	01/01/1997	31/12/2014	31/12/2014	31/12/2014	0	0	0	0	0	0	0	0	0	0	0	0	0	0	1	0	0	0.72	31.05	17.64	1268.38	104.04
352115	Ipiguá	SĂO JOSÉ DO RIO PRETO	SĂO JOSÉ DO RIO PRETO	0	0	0	01/01/1997	31/12/2014	31/12/2014	31/12/2014	0	0	0	0	0	0	0	0	0	0	0	0	0	0	0	0	0	0.73	30.87	17.91	1229.06	94.85
352450	Jaci	SĂO JOSÉ DO RIO PRETO	SĂO JOSÉ DO RIO PRETO	0	0	0	01/01/1997	31/12/2014	31/12/2014	31/12/2014	0	0	0	0	0	0	0	0	0	0	0	0	0	0	0	1	0	0.723	30.69	17.87	1237.5	90.59
352570	José Bonifácio	SĂO JOSÉ DO RIO PRETO	SĂO JOSÉ DO RIO PRETO	0	0	0	01/01/1997	31/12/2014	31/12/2014	31/12/2014	0	0	0	0	0	0	0	0	0	0	0	0	0	0	0	1	0	0.777	30.73	17.84	1261.09	87.97
352950	Mendonça	SĂO JOSÉ DO RIO PRETO	SĂO JOSÉ DO RIO PRETO	0	0	0	01/01/1997	31/12/2014	31/12/2014	31/12/2014	0	0	0	0	0	0	0	0	0	0	0	0	0	0	0	1	0	0.744	30.45	17.87	1270.94	88.46
353030	Mirassol	SĂO JOSÉ DO RIO PRETO	SĂO JOSÉ DO RIO PRETO	1	0	0	01/01/1997	01/04/2013	31/12/2014	31/12/2014	2013	4	0	0	0	0	0	0	0	0	0	1	0	0	0	0	0	0.762	30.76	17.92	1224.37	91.18
353040	Mirassolândia	SĂO JOSÉ DO RIO PRETO	SĂO JOSÉ DO RIO PRETO	0	0	0	01/01/1997	31/12/2014	31/12/2014	31/12/2014	0	0	0	0	0	0	0	0	0	0	0	0	0	0	0	0	0	0.738	30.91	17.85	1232.47	97.23
353280	Nova Aliança	SĂO JOSÉ DO RIO PRETO	SĂO JOSÉ DO RIO PRETO	0	0	1	01/01/1997	31/12/2014	31/12/2014	01/03/2014	0	0	0	0	2014	3	0	0	0	0	0	0	0	0	0	1	0	0.738	30.54	17.89	1251.28	89.51
353300	Nova Granada	SĂO JOSÉ DO RIO PRETO	SĂO JOSÉ DO RIO PRETO	0	0	0	01/01/1997	31/12/2014	31/12/2014	31/12/2014	0	0	0	0	0	0	0	0	0	0	0	0	0	0	0	0	0	0.739	30.97	17.78	1248.68	100.33
353390	Olímpia	SĂO JOSÉ DO RIO PRETO	SĂO JOSÉ DO RIO PRETO	0	0	0	01/01/1997	31/12/2014	31/12/2014	31/12/2014	0	0	0	0	0	0	0	0	0	0	0	0	0	0	0	0	0	0.773	30.63	17.63	1301.03	102.99
353400	Onda Verde	SĂO JOSÉ DO RIO PRETO	SĂO JOSÉ DO RIO PRETO	0	0	0	01/01/1997	31/12/2014	31/12/2014	31/12/2014	0	0	0	0	0	0	0	0	0	0	0	0	0	0	0	0	0	0.738	30.83	17.85	1248.6	97.14
353420	Orindiúva	SĂO JOSÉ DO RIO PRETO	SĂO JOSÉ DO RIO PRETO	0	0	0	01/01/1997	31/12/2014	31/12/2014	31/12/2014	0	0	0	0	0	0	0	0	0	0	0	0	0	0	1	0	0	0.767	31.19	17.64	1253.89	106.54
353500	Palestina	SĂO JOSÉ DO RIO PRETO	SĂO JOSÉ DO RIO PRETO	0	0	0	01/01/1997	31/12/2014	31/12/2014	31/12/2014	0	0	0	0	0	0	0	0	0	0	0	0	0	0	0	0	0	0.732	31.09	17.74	1249.44	104.67
353660	Paulo de Faria	SĂO JOSÉ DO RIO PRETO	SĂO JOSÉ DO RIO PRETO	0	0	0	01/01/1997	31/12/2014	31/12/2014	31/12/2014	0	0	0	0	0	0	0	0	0	0	0	0	0	0	1	0	0	0.725	31.29	17.64	1247.43	108.76
353960	Planalto	SĂO JOSÉ DO RIO PRETO	SĂO JOSÉ DO RIO PRETO	0	0	1	01/01/1997	31/12/2014	31/12/2014	01/07/2014	0	0	0	0	2014	7	0	0	0	0	0	0	0	0	0	1	0	0.719	30.78	17.75	1280.99	90.74
354080	Potirendaba	SĂO JOSÉ DO RIO PRETO	SĂO JOSÉ DO RIO PRETO	0	0	0	01/01/1997	31/12/2014	31/12/2014	31/12/2014	0	0	0	0	0	0	0	0	0	0	0	0	0	0	0	1	0	0.747	30.43	17.9	1254.87	90.81
354980	Săo José do Rio Preto	SĂO JOSÉ DO RIO PRETO	SĂO JOSÉ DO RIO PRETO	0	1	0	01/01/1997	31/12/2014	01/01/2014	31/12/2014	0	0	2014	1	0	0	1	0	0	0	0	0	1	0	0	0	1	0.797	30.77	18.08	1212.42	88.63
355340	Tanabi	SĂO JOSÉ DO RIO PRETO	SĂO JOSÉ DO RIO PRETO	0	0	0	01/01/1997	31/12/2014	31/12/2014	31/12/2014	0	0	0	0	0	0	0	0	0	0	0	1	0	0	0	0	0	0.748	30.95	17.77	1244.32	101.81
355535	Ubarana	SĂO JOSÉ DO RIO PRETO	SĂO JOSÉ DO RIO PRETO	0	0	0	01/01/1997	31/12/2014	31/12/2014	31/12/2014	0	0	0	0	0	0	0	0	0	0	0	0	0	0	0	1	0	0.7	30.58	17.88	1281.12	86.84
355560	Uchoa	SĂO JOSÉ DO RIO PRETO	SĂO JOSÉ DO RIO PRETO	1	0	0	01/01/1997	01/05/2013	31/12/2014	31/12/2014	2013	5	0	0	0	0	0	0	0	0	0	0	0	0	0	0	0	0.721	30.41	17.87	1260.82	95.84
355715	Zacarias	SĂO JOSÉ DO RIO PRETO	SĂO JOSÉ DO RIO PRETO	0	0	0	01/01/1997	31/12/2014	31/12/2014	31/12/2014	0	0	0	0	0	0	0	0	0	0	0	0	0	0	0	1	0	0.729	30.76	17.78	1308.11	87.91
352150	Irapuă	SĂO JOSÉ DO RIO PRETO	NOVO HORIZONTE	0	0	0	01/01/1997	31/12/2014	31/12/2014	31/12/2014	0	0	0	0	0	0	0	0	0	0	0	0	0	0	0	1	0	0.713	30.22	17.81	1282.9	91.17
352190	Itajobi	SĂO JOSÉ DO RIO PRETO	NOVO HORIZONTE	0	0	0	01/01/1997	31/12/2014	31/12/2014	31/12/2014	0	0	0	0	0	0	0	0	0	0	0	0	0	0	0	1	0	0.73	29.82	17.51	1320.79	99.76
352885	Marapoama	SĂO JOSÉ DO RIO PRETO	NOVO HORIZONTE	0	0	0	01/01/1997	31/12/2014	31/12/2014	31/12/2014	0	0	0	0	0	0	0	0	0	0	0	0	0	0	0	1	0	0.752	29.96	17.65	1300.37	98.29
353350	Novo Horizonte	SĂO JOSÉ DO RIO PRETO	NOVO HORIZONTE	0	0	0	01/01/1997	31/12/2014	31/12/2014	31/12/2014	0	0	0	0	0	0	1	0	0	0	0	0	0	0	0	1	0	0.753	29.92	17.63	1312.85	93.42
354480	Sales	SĂO JOSÉ DO RIO PRETO	NOVO HORIZONTE	0	0	0	01/01/1997	31/12/2014	31/12/2014	31/12/2014	0	0	0	0	0	0	0	0	0	0	0	0	0	0	0	1	0	0.751	30.23	17.83	1291.49	89.11
355600	Urupęs	SĂO JOSÉ DO RIO PRETO	NOVO HORIZONTE	0	0	0	01/01/1997	31/12/2014	31/12/2014	31/12/2014	0	0	0	0	0	0	0	0	0	0	0	0	0	0	0	1	0	0.745	30.15	17.78	1281.69	94.04
352810	Macaubal	SĂO JOSÉ DO RIO PRETO	NHANDEARA	0	0	0	01/01/1997	31/12/2014	31/12/2014	31/12/2014	0	0	0	0	0	0	0	0	0	0	0	0	0	0	0	1	0	0.743	30.81	17.72	1280.78	96.51
353100	Monçőes	SĂO JOSÉ DO RIO PRETO	NHANDEARA	1	0	0	01/01/1997	01/01/2014	31/12/2014	31/12/2014	2014	1	0	0	0	0	0	0	0	0	0	0	0	0	0	1	0	0.754	30.79	17.74	1301.05	95.39
353140	Monte Aprazível	SĂO JOSÉ DO RIO PRETO	NHANDEARA	0	0	0	01/01/1997	31/12/2014	31/12/2014	31/12/2014	0	0	0	0	0	0	0	0	0	0	0	0	0	0	0	0	0	0.753	30.86	17.6	1240.4	99.72
353250	Neves Paulista	SĂO JOSÉ DO RIO PRETO	NHANDEARA	0	0	0	01/01/1997	31/12/2014	31/12/2014	31/12/2014	0	0	0	0	0	0	0	0	0	0	0	0	0	0	0	0	0	0.754	30.78	17.78	1235.5	93
353260	Nhandeara	SĂO JOSÉ DO RIO PRETO	NHANDEARA	0	0	0	01/01/1997	31/12/2014	31/12/2014	31/12/2014	0	0	0	0	0	0	1	0	0	0	0	0	0	0	0	0	0	0.751	30.82	17.82	1294.52	102.36
353270	Nipoă	SĂO JOSÉ DO RIO PRETO	NHANDEARA	0	0	0	01/01/1997	31/12/2014	31/12/2014	31/12/2014	0	0	0	0	0	0	0	0	0	0	0	0	0	0	0	1	0	0.713	30.79	17.72	1249.03	93.78
353990	Poloni	SĂO JOSÉ DO RIO PRETO	NHANDEARA	0	0	0	01/01/1997	31/12/2014	31/12/2014	31/12/2014	0	0	0	0	0	0	0	0	0	0	0	0	0	0	0	1	0	0.766	30.84	17.65	1251.54	99.1
355130	Sebastianópolis do Sul	SĂO JOSÉ DO RIO PRETO	NHANDEARA	0	0	0	01/01/1997	31/12/2014	31/12/2014	31/12/2014	0	0	0	0	0	0	0	0	0	0	0	0	0	0	0	0	0	0.773	30.86	17.77	1273.98	103.39
355570	Uniăo Paulista	SĂO JOSÉ DO RIO PRETO	NHANDEARA	0	0	0	01/01/1997	31/12/2014	31/12/2014	31/12/2014	0	0	0	0	0	0	0	0	0	0	0	0	0	0	0	1	0	0.749	30.8	17.71	1265.87	94.31
350260	Aparecida d'Oeste	SĂO JOSÉ DO RIO PRETO	JALES	1	1	1	01/01/1997	01/01/2011	01/06/2011	01/02/2011	2011	1	2011	6	2011	2	0	0	0	0	0	0	0	0	0	0	0	0.721	30.96	18.54	1291.3	107.6
350395	Aspásia	SĂO JOSÉ DO RIO PRETO	JALES	1	0	0	01/01/1997	01/11/2009	31/12/2014	31/12/2014	2009	11	0	0	0	0	0	0	0	0	0	1	1	0	0	0	0	0.735	31.12	18.36	1280.54	109.96
351385	Dirce Reis	SĂO JOSÉ DO RIO PRETO	JALES	1	1	0	01/01/1997	01/01/2012	01/09/2012	31/12/2014	2012	1	2012	9	0	0	0	0	0	0	0	0	0	0	0	0	0	0.741	30.87	18.31	1329.41	108.94
351420	Dolcinópolis	SĂO JOSÉ DO RIO PRETO	JALES	1	0	0	01/01/1997	01/03/2011	31/12/2014	31/12/2014	2011	3	0	0	0	0	0	0	0	0	0	0	0	0	0	0	0	0.742	31.16	18.18	1290.98	110.68
352480	Jales	SĂO JOSÉ DO RIO PRETO	JALES	1	1	1	01/01/1997	01/07/2008	01/05/2008	01/12/2007	2008	7	2008	5	2007	12	1	0	0	0	0	1	1	0	0	0	0	0.776	31	18.2	1330.52	110.15
352910	Marinópolis	SĂO JOSÉ DO RIO PRETO	JALES	1	0	0	01/01/1997	01/02/2010	31/12/2014	31/12/2014	2010	2	0	0	0	0	0	0	0	0	0	0	0	0	0	0	0	0.731	30.93	18.47	1304.05	108.01
352965	Mesópolis	SĂO JOSÉ DO RIO PRETO	JALES	0	0	0	01/01/1997	31/12/2014	31/12/2014	31/12/2014	0	0	0	0	0	0	0	0	0	0	0	0	0	0	1	0	0	0.724	31.31	18.21	1259.1	110.39
353284	Nova Canaă Paulista	SĂO JOSÉ DO RIO PRETO	JALES	1	0	0	01/01/1997	01/01/2012	31/12/2014	31/12/2014	2012	1	0	0	0	0	0	0	0	0	0	0	0	0	0	0	0	0.715	31.01	18.55	1275.02	108.57
353520	Palmeira d'Oeste	SĂO JOSÉ DO RIO PRETO	JALES	1	1	0	01/01/1997	01/09/2009	01/01/2009	31/12/2014	2009	1	2009	1	0	0	0	0	0	0	0	0	0	0	0	0	0	0.753	30.91	18.41	1312.59	108.74
353590	Paranapuă	SĂO JOSÉ DO RIO PRETO	JALES	1	0	0	01/01/1997	01/01/2012	31/12/2014	31/12/2014	2012	1	0	0	0	0	0	0	0	0	0	0	0	0	0	0	0	0.732	31.21	18.22	1277.71	110.49
354025	Pontalinda	SĂO JOSÉ DO RIO PRETO	JALES	1	1	0	01/01/1997	01/03/2012	01/03/2012	31/12/2014	2012	3	2012	3	0	0	0	0	0	0	0	0	0	0	0	0	0	0.702	30.84	18.22	1337.06	108.84
354040	Populina	SĂO JOSÉ DO RIO PRETO	JALES	1	0	0	01/01/1997	01/12/2012	31/12/2014	31/12/2014	2012	12	0	0	0	0	0	0	0	0	0	0	0	0	1	0	0	0.714	31.36	18.12	1255.34	110.77
354450	Rubinéia	SĂO JOSÉ DO RIO PRETO	JALES	1	1	0	01/01/1997	01/01/2012	01/08/2010	31/12/2014	2012	1	2010	8	0	0	0	0	0	0	0	1	1	1	0	0	0	0.759	31.11	18.63	1243.32	108.46
354570	Santa Albertina	SĂO JOSÉ DO RIO PRETO	JALES	1	1	0	01/01/1997	01/10/2013	01/12/2010	31/12/2014	2013	10	2010	12	0	0	0	0	0	0	0	0	0	0	1	0	0	0.728	31.27	18.3	1256.29	109.95
354610	Santa Clara d'Oeste	SĂO JOSÉ DO RIO PRETO	JALES	1	1	0	01/01/1997	01/01/2012	01/05/2012	31/12/2014	2012	1	2012	5	0	0	0	0	0	0	0	1	0	1	1	0	0	0.733	31.24	18.46	1241.32	109.04
354660	Santa Fé do Sul	SĂO JOSÉ DO RIO PRETO	JALES	1	1	1	01/01/1997	01/03/2009	01/03/2009	01/05/2010	2009	3	2009	3	2010	5	0	0	0	0	0	1	0	0	0	0	0	0.784	31.1	18.61	1242.71	108.92
354720	Santana da Ponte Pensa	SĂO JOSÉ DO RIO PRETO	JALES	1	1	0	01/01/1997	01/07/2009	01/07/2011	31/12/2014	2009	7	2011	7	0	0	0	0	0	0	0	1	0	0	0	0	0	0.773	31.06	18.45	1277.4	109.53
354740	Santa Rita d'Oeste	SĂO JOSÉ DO RIO PRETO	JALES	1	0	0	01/01/1997	01/01/2012	31/12/2014	31/12/2014	2012	1	0	0	0	0	0	0	0	0	0	0	0	0	1	0	0	0.775	31.2	18.41	1255.57	109.6
354765	Santa Salete	SĂO JOSÉ DO RIO PRETO	JALES	1	0	0	01/01/1997	01/10/2009	31/12/2014	31/12/2014	2009	10	0	0	0	0	0	0	0	0	0	1	0	0	0	0	0	0.772	31.05	18.38	1292.37	109.79
354900	Săo Francisco	SĂO JOSÉ DO RIO PRETO	JALES	1	1	0	01/01/1997	01/01/2012	01/07/2012	31/12/2014	2012	1	2012	7	0	0	0	0	0	0	0	0	0	0	0	0	0	0.723	30.94	18.34	1317.28	109.42
355490	Tręs Fronteiras	SĂO JOSÉ DO RIO PRETO	JALES	1	0	0	01/01/1997	01/01/2011	31/12/2014	31/12/2014	2011	1	0	0	0	0	0	0	0	0	0	1	0	0	0	0	0	0.753	31.07	18.53	1263.67	109.23
355580	Urânia	SĂO JOSÉ DO RIO PRETO	JALES	1	1	1	01/01/1997	01/09/2008	01/09/2008	01/04/2009	2008	9	2008	9	2009	4	0	0	0	0	0	1	0	0	0	0	0	0.746	31.08	18.3	1298.95	110.15
355695	Vitoria Brasil	SĂO JOSÉ DO RIO PRETO	JALES	0	0	0	01/01/1997	31/12/2014	31/12/2014	31/12/2014	0	0	0	0	0	0	0	0	0	0	0	0	0	0	0	0	0	0.725	31.08	18.16	1310.32	110.56
351520	Estrela d'Oeste	SĂO JOSÉ DO RIO PRETO	FERNANDÓPOLIS	1	0	0	01/01/1997	01/04/2012	31/12/2014	31/12/2014	2012	4	0	0	0	0	0	0	0	0	0	1	0	0	0	0	0	0.74	31.01	18.13	1317.72	110.34
351550	Fernandópolis	SĂO JOSÉ DO RIO PRETO	FERNANDÓPOLIS	1	1	0	01/01/1997	01/01/2012	01/05/2012	31/12/2014	2012	1	2012	5	0	0	1	0	0	0	0	1	1	0	0	0	0	0.797	31.02	18.06	1306.01	110.46
351800	Guarani d'Oeste	SĂO JOSÉ DO RIO PRETO	FERNANDÓPOLIS	0	0	0	01/01/1997	31/12/2014	31/12/2014	31/12/2014	0	0	0	0	0	0	0	0	0	0	0	0	0	0	0	0	0	0.713	31.21	18.06	1281.92	111.12
352070	Indiaporă	SĂO JOSÉ DO RIO PRETO	FERNANDÓPOLIS	0	0	0	01/01/1997	31/12/2014	31/12/2014	31/12/2014	0	0	0	0	0	0	0	0	0	0	0	0	0	0	1	0	0	0.751	31.33	17.99	1260.66	111.42
352820	Macedônia	SĂO JOSÉ DO RIO PRETO	FERNANDÓPOLIS	0	0	0	01/01/1997	31/12/2014	31/12/2014	31/12/2014	0	0	0	0	0	0	0	0	0	0	0	0	0	0	0	0	0	0.74	31.18	17.99	1279.23	111.22
352960	Meridiano	SĂO JOSÉ DO RIO PRETO	FERNANDÓPOLIS	1	1	0	01/01/1997	01/03/2012	01/09/2013	31/12/2014	2012	3	2013	9	0	0	0	0	0	0	0	1	0	0	0	0	0	0.731	30.92	18.02	1309.66	109.36
353000	Mira Estrela	SĂO JOSÉ DO RIO PRETO	FERNANDÓPOLIS	1	0	0	01/01/1997	01/02/2014	31/12/2014	31/12/2014	2014	2	0	0	0	0	0	0	0	0	0	0	0	0	1	0	0	0.743	31.33	17.92	1257.47	111.51
353475	Ouroeste	SĂO JOSÉ DO RIO PRETO	FERNANDÓPOLIS	0	0	0	01/01/1997	31/12/2014	31/12/2014	31/12/2014	0	0	0	0	0	0	0	0	0	0	0	0	0	0	1	0	0	0.77	31.35	18.06	1258.97	111.12
353690	Pedranópolis	SĂO JOSÉ DO RIO PRETO	FERNANDÓPOLIS	0	0	0	01/01/1997	31/12/2014	31/12/2014	31/12/2014	0	0	0	0	0	0	0	0	0	0	0	0	0	0	0	0	0	0.742	31.09	17.98	1287.28	110.86
354920	Săo Joăo das Duas Pontes	SĂO JOSÉ DO RIO PRETO	FERNANDÓPOLIS	0	0	0	01/01/1997	31/12/2014	31/12/2014	31/12/2014	0	0	0	0	0	0	0	0	0	0	0	0	0	0	0	0	0	0.72	30.89	18.12	1328.19	109.08
355530	Turmalina	SĂO JOSÉ DO RIO PRETO	FERNANDÓPOLIS	1	0	0	01/01/1997	01/02/2014	31/12/2014	31/12/2014	2014	2	0	0	0	0	0	0	0	0	0	0	0	0	0	0	0	0.736	31.19	18.13	1285.71	110.89
350370	Ariranha	SĂO JOSÉ DO RIO PRETO	CATANDUVA	0	0	0	01/01/1997	31/12/2014	31/12/2014	31/12/2014	0	0	0	0	0	0	0	0	0	0	0	0	0	0	0	0	0	0.733	29.84	17.31	1348.69	106.88
350930	Cajobi	SĂO JOSÉ DO RIO PRETO	CATANDUVA	0	0	0	01/01/1997	31/12/2014	31/12/2014	31/12/2014	0	0	0	0	0	0	0	0	0	0	0	0	0	0	0	0	0	0.713	30.31	17.5	1325.75	105.78
351110	Catanduva	SĂO JOSÉ DO RIO PRETO	CATANDUVA	0	0	0	01/01/1997	31/12/2014	31/12/2014	31/12/2014	0	0	0	0	0	0	1	0	0	0	0	0	0	0	0	0	0	0.751	29.88	17.67	1299.06	104.02
351120	Catiguá	SĂO JOSÉ DO RIO PRETO	CATANDUVA	0	0	0	01/01/1997	31/12/2014	31/12/2014	31/12/2014	0	0	0	0	0	0	0	0	0	0	0	0	0	0	0	0	0	0.788	30.09	17.75	1285.51	100.43
351492	Elisiário	SĂO JOSÉ DO RIO PRETO	CATANDUVA	0	0	0	01/01/1997	31/12/2014	31/12/2014	31/12/2014	0	0	0	0	0	0	0	0	0	0	0	0	0	0	0	1	0	0.747	30	17.7	1291.96	99.58
351495	Embaúba	SĂO JOSÉ DO RIO PRETO	CATANDUVA	0	0	0	01/01/1997	31/12/2014	31/12/2014	31/12/2014	0	0	0	0	0	0	0	0	0	0	0	0	0	0	0	0	0	0.73	30.18	17.5	1325.26	105.89
353325	Novais	SĂO JOSÉ DO RIO PRETO	CATANDUVA	0	0	0	01/01/1997	31/12/2014	31/12/2014	31/12/2014	0	0	0	0	0	0	0	0	0	0	0	0	0	0	0	0	0	0.719	30.14	17.6	1309.61	104.3
353510	Palmares Paulista	SĂO JOSÉ DO RIO PRETO	CATANDUVA	0	0	0	01/01/1997	31/12/2014	31/12/2014	31/12/2014	0	0	0	0	0	0	0	0	0	0	0	0	0	0	0	0	0	0.722	29.94	17.42	1333.54	106.62
353570	Paraíso	SĂO JOSÉ DO RIO PRETO	CATANDUVA	0	0	0	01/01/1997	31/12/2014	31/12/2014	31/12/2014	0	0	0	0	0	0	0	0	0	0	0	0	0	0	0	0	0	0.749	30.06	17.39	1341.16	107.39
353810	Pindorama	SĂO JOSÉ DO RIO PRETO	CATANDUVA	0	0	0	01/01/1997	31/12/2014	31/12/2014	31/12/2014	0	0	0	0	0	0	0	0	0	0	0	0	0	0	0	0	0	0.737	29.79	17.33	1334.03	105.76
354560	Santa Adélia	SĂO JOSÉ DO RIO PRETO	CATANDUVA	0	0	0	01/01/1997	31/12/2014	31/12/2014	31/12/2014	0	0	0	0	0	0	0	0	0	0	0	0	0	0	0	0	0	0.76	29.73	17.31	1348.43	104.71
355190	Severínia	SĂO JOSÉ DO RIO PRETO	CATANDUVA	0	0	0	01/01/1997	31/12/2014	31/12/2014	31/12/2014	0	0	0	0	0	0	0	0	0	0	0	0	0	0	0	0	0	0.715	30.45	17.44	1339.29	107.15
355260	Tabapuă	SĂO JOSÉ DO RIO PRETO	CATANDUVA	0	0	0	01/01/1997	31/12/2014	31/12/2014	31/12/2014	0	0	0	0	0	0	0	0	0	0	0	0	0	0	0	0	0	0.735	30.29	17.73	1287.19	100.82
350420	Auriflama	SĂO JOSÉ DO RIO PRETO	AURIFLAMA	1	1	1	01/01/1997	01/12/1998	01/04/1999	01/05/2007	1998	12	1999	4	2007	5	1	0	0	0	0	0	1	0	0	0	0	0.773	30.66	18.28	1353.49	106.97
351590	Floreal	SĂO JOSÉ DO RIO PRETO	AURIFLAMA	0	0	0	01/01/1997	31/12/2014	31/12/2014	31/12/2014	0	0	0	0	0	0	0	0	0	0	0	0	0	0	0	0	0	0.747	30.8	17.9	1311.35	102.93
351680	Gastăo Vidigal	SĂO JOSÉ DO RIO PRETO	AURIFLAMA	0	1	0	01/01/1997	31/12/2014	01/06/2009	31/12/2014	0	0	2009	6	0	0	0	0	0	0	0	0	0	0	0	1	0	0.723	30.77	17.85	1320.62	98.42
351690	General Salgado	SĂO JOSÉ DO RIO PRETO	AURIFLAMA	1	0	1	01/01/1997	01/01/2014	31/12/2014	01/01/2013	2014	1	0	0	2013	1	0	0	0	0	0	0	0	0	0	0	0	0.747	30.73	18.12	1342.65	105.38
351890	Guzolândia	SĂO JOSÉ DO RIO PRETO	AURIFLAMA	1	1	1	01/01/1997	01/04/2003	01/06/2003	01/07/2003	2003	4	2003	6	2003	7	0	0	0	0	0	0	0	0	0	0	0	0.697	30.78	18.36	1339.47	106.64
352830	Magda	SĂO JOSÉ DO RIO PRETO	AURIFLAMA	1	0	0	01/01/1997	01/05/2013	31/12/2014	31/12/2014	2013	5	0	0	0	0	0	0	0	0	0	0	0	0	0	1	0	0.753	30.81	17.98	1320.31	105.13
353286	Nova Castilho	SĂO JOSÉ DO RIO PRETO	AURIFLAMA	1	1	0	01/01/1997	01/03/2008	01/06/2006	31/12/2014	2008	3	2006	6	0	0	0	0	0	0	0	0	0	0	0	1	0	0.756	30.73	17.99	1339.9	100.46
353330	Nova Luzitânia	SĂO JOSÉ DO RIO PRETO	AURIFLAMA	1	0	0	01/01/1997	01/02/2007	31/12/2014	31/12/2014	2007	2	0	0	0	0	0	0	0	0	0	0	0	0	0	1	0	0.743	30.75	17.84	1327.61	96.2
354925	Săo Joăo de Iracema	SĂO JOSÉ DO RIO PRETO	AURIFLAMA	0	1	0	01/01/1997	31/12/2014	01/03/2009	31/12/2014	0	0	2009	3	0	0	0	0	0	0	0	0	0	0	0	0	0	0.748	30.81	18.09	1331.27	107.3
351740	Guaíra	RIBEIRĂO PRETO	SĂO JOAQUIM DA BARRA	0	0	0	01/01/1997	31/12/2014	31/12/2014	31/12/2014	0	0	0	0	0	0	0	0	0	0	0	0	0	0	1	0	0	0.739	31.16	16.68	1401.37	112.49
352130	Ipuă	RIBEIRĂO PRETO	SĂO JOAQUIM DA BARRA	0	0	0	01/01/1997	31/12/2014	31/12/2014	31/12/2014	0	0	0	0	0	0	0	0	0	0	0	0	0	0	0	0	0	0.749	30.72	16.7	1397.62	116.79
352420	Jaborandi	RIBEIRĂO PRETO	SĂO JOAQUIM DA BARRA	0	0	0	01/01/1997	31/12/2014	31/12/2014	31/12/2014	0	0	0	0	0	0	0	0	0	0	0	0	0	0	0	0	0	0.711	30.59	16.99	1401.55	112.99
352970	Miguelópolis	RIBEIRĂO PRETO	SĂO JOAQUIM DA BARRA	0	0	0	01/01/1997	31/12/2014	31/12/2014	31/12/2014	0	0	0	0	0	0	0	0	0	0	0	0	0	0	1	0	0	0.741	31.06	16.66	1366.26	117.54
353190	Morro Agudo	RIBEIRĂO PRETO	SĂO JOAQUIM DA BARRA	0	0	0	01/01/1997	31/12/2014	31/12/2014	31/12/2014	0	0	0	0	0	0	0	0	0	0	0	0	0	0	0	0	0	0.712	30.34	16.86	1417.23	115.49
353360	Nuporanga	RIBEIRĂO PRETO	SĂO JOAQUIM DA BARRA	0	0	0	01/01/1997	31/12/2014	31/12/2014	31/12/2014	0	0	0	0	0	0	0	0	0	0	0	0	0	0	0	0	0	0.746	29.9	16.76	1437.4	119.44
353430	Orlândia	RIBEIRĂO PRETO	SĂO JOAQUIM DA BARRA	0	0	0	01/01/1997	31/12/2014	31/12/2014	31/12/2014	0	0	0	0	0	0	0	0	0	0	0	0	0	0	0	0	0	0.78	30.08	16.79	1429.28	117.92
354490	Sales Oliveira	RIBEIRĂO PRETO	SĂO JOAQUIM DA BARRA	0	0	0	01/01/1997	31/12/2014	31/12/2014	31/12/2014	0	0	0	0	0	0	0	0	0	0	0	0	0	0	0	0	0	0.772	29.81	16.83	1444.93	118.24
354940	Săo Joaquim da Barra	RIBEIRĂO PRETO	SĂO JOAQUIM DA BARRA	0	0	0	01/01/1997	31/12/2014	31/12/2014	31/12/2014	0	0	0	0	0	0	1	0	0	0	0	0	0	0	0	0	0	0.762	30.37	16.74	1412.76	117.93
350560	Barrinha	RIBEIRĂO PRETO	RIBEIRĂO PRETO	0	0	0	01/01/1997	31/12/2014	31/12/2014	31/12/2014	0	0	0	0	0	0	0	0	0	0	0	0	0	0	0	0	0	0.725	29.57	16.99	1428.2	115.12
350780	Brodowski	RIBEIRĂO PRETO	RIBEIRĂO PRETO	0	0	0	01/01/1997	31/12/2014	31/12/2014	31/12/2014	0	0	0	0	0	0	0	0	0	0	0	0	0	0	0	0	0	0.755	29.41	16.78	1471.39	120.61
351310	Cravinhos	RIBEIRĂO PRETO	RIBEIRĂO PRETO	0	0	0	01/01/1997	31/12/2014	31/12/2014	31/12/2014	0	0	0	0	0	0	0	0	0	0	0	0	0	0	0	0	0	0.756	29.36	16.77	1457.31	119.91
351460	Dumont	RIBEIRĂO PRETO	RIBEIRĂO PRETO	0	0	0	01/01/1997	31/12/2014	31/12/2014	31/12/2014	0	0	0	0	0	0	0	0	0	0	0	0	0	0	0	0	0	0.744	29.49	16.93	1439.87	116.96
351885	Guatapará	RIBEIRĂO PRETO	RIBEIRĂO PRETO	0	0	0	01/01/1997	31/12/2014	31/12/2014	31/12/2014	0	0	0	0	0	0	0	0	0	0	0	0	0	0	0	0	0	0.743	29.31	16.89	1424.77	114.31
352510	Jardinópolis	RIBEIRĂO PRETO	RIBEIRĂO PRETO	0	0	0	01/01/1997	31/12/2014	31/12/2014	31/12/2014	0	0	0	0	0	0	0	0	0	0	0	0	0	0	0	0	1	0.735	29.58	16.85	1457.13	118.95
352760	Luís Antônio	RIBEIRĂO PRETO	RIBEIRĂO PRETO	0	0	0	01/01/1997	31/12/2014	31/12/2014	31/12/2014	0	0	0	0	0	0	0	0	0	0	0	0	0	0	0	0	0	0.731	29.14	16.67	1440.1	116.95
354020	Pontal	RIBEIRĂO PRETO	RIBEIRĂO PRETO	0	0	0	01/01/1997	31/12/2014	31/12/2014	31/12/2014	0	0	0	0	0	0	0	0	0	0	0	0	0	0	0	0	1	0.725	29.82	16.93	1433.27	116.46
354090	Pradópolis	RIBEIRĂO PRETO	RIBEIRĂO PRETO	0	0	0	01/01/1997	31/12/2014	31/12/2014	31/12/2014	0	0	0	0	0	0	0	0	0	0	0	0	0	0	0	0	0	0.733	29.48	17	1421.1	113.68
354340	Ribeirăo Preto	RIBEIRĂO PRETO	RIBEIRĂO PRETO	0	0	0	01/01/1997	31/12/2014	31/12/2014	31/12/2014	0	0	0	0	0	0	1	0	0	0	0	0	1	0	0	0	1	0.8	29.39	16.86	1461.53	120.48
354750	Santa Rita do Passa Quatr	RIBEIRĂO PRETO	RIBEIRĂO PRETO	0	0	0	01/01/1997	31/12/2014	31/12/2014	31/12/2014	0	0	0	0	0	0	0	0	0	0	0	0	0	0	0	0	0	0.761	28.94	16.37	1454.14	119.26
354760	Santa Rosa de Viterbo	RIBEIRĂO PRETO	RIBEIRĂO PRETO	0	0	0	01/01/1997	31/12/2014	31/12/2014	31/12/2014	0	0	0	0	0	0	0	0	0	0	0	0	0	0	0	0	0	0.77	29.17	16.47	1472.46	122.34
355090	Săo Simăo	RIBEIRĂO PRETO	RIBEIRĂO PRETO	0	0	0	01/01/1997	31/12/2014	31/12/2014	31/12/2014	0	0	0	0	0	0	0	0	0	0	0	0	0	0	0	0	0	0.766	29.41	16.59	1462.95	121.55
355140	Serra Azul	RIBEIRĂO PRETO	RIBEIRĂO PRETO	0	0	0	01/01/1997	31/12/2014	31/12/2014	31/12/2014	0	0	0	0	0	0	0	0	0	0	0	0	0	0	0	0	1	0.686	29.39	16.67	1469.06	122
355150	Serrana	RIBEIRĂO PRETO	RIBEIRĂO PRETO	0	0	0	01/01/1997	31/12/2014	31/12/2014	31/12/2014	0	0	0	0	0	0	0	0	0	0	0	0	0	0	0	0	0	0.729	29.39	16.74	1469.76	121.56
355170	Sertăozinho	RIBEIRĂO PRETO	RIBEIRĂO PRETO	0	0	0	01/01/1997	31/12/2014	31/12/2014	31/12/2014	0	0	0	0	0	0	0	0	0	0	0	0	0	0	0	0	0	0.761	29.63	16.94	1439.29	116.98
350610	Bebedouro	RIBEIRĂO PRETO	JABOTICABAL	0	0	0	01/01/1997	31/12/2014	31/12/2014	31/12/2014	0	0	0	0	0	0	0	0	0	0	0	0	0	0	0	0	0	0.78	30.16	17.1	1385.5	111.76
351010	Cândido Rodrigues	RIBEIRĂO PRETO	JABOTICABAL	0	0	0	01/01/1997	31/12/2014	31/12/2014	31/12/2014	0	0	0	0	0	0	0	0	0	0	0	0	0	0	0	0	0	0.68	29.71	17.28	1366.93	105.63
351560	Fernando Prestes	RIBEIRĂO PRETO	JABOTICABAL	0	0	0	01/01/1997	31/12/2014	31/12/2014	31/12/2014	0	0	0	0	0	0	0	0	0	0	0	0	0	0	0	0	0	0.758	29.74	17.28	1360.28	105.76
351860	Guariba	RIBEIRĂO PRETO	JABOTICABAL	0	0	0	01/01/1997	31/12/2014	31/12/2014	31/12/2014	0	0	0	0	0	0	0	0	0	0	0	0	0	0	0	0	0	0.719	29.52	17.11	1401.05	109.83
352430	Jaboticabal	RIBEIRĂO PRETO	JABOTICABAL	0	0	0	01/01/1997	31/12/2014	31/12/2014	31/12/2014	0	0	0	0	0	0	1	0	0	0	0	0	1	0	0	0	0	0.778	29.71	17.1	1410.53	112.58
353130	Monte Alto	RIBEIRĂO PRETO	JABOTICABAL	0	0	0	01/01/1997	31/12/2014	31/12/2014	31/12/2014	0	0	0	0	0	0	0	0	0	0	0	0	0	0	0	0	0	0.785	29.78	17.23	1377.54	108.02
353150	Monte Azul Paulista	RIBEIRĂO PRETO	JABOTICABAL	0	0	0	01/01/1997	31/12/2014	31/12/2014	31/12/2014	0	0	0	0	0	0	0	0	0	0	0	0	0	0	0	0	0	0.741	30.24	17.29	1358.49	109.11
353900	Pirangi	RIBEIRĂO PRETO	JABOTICABAL	0	0	0	01/01/1997	31/12/2014	31/12/2014	31/12/2014	0	0	0	0	0	0	0	0	0	0	0	0	0	0	0	0	0	0.756	29.96	17.26	1361.69	108.61
353950	Pitangueiras	RIBEIRĂO PRETO	JABOTICABAL	0	0	0	01/01/1997	31/12/2014	31/12/2014	31/12/2014	0	0	0	0	0	0	0	0	0	0	0	0	0	0	0	0	0	0.723	29.93	17.01	1416.14	114.39
354650	Santa Ernestina	RIBEIRĂO PRETO	JABOTICABAL	0	0	0	01/01/1997	31/12/2014	31/12/2014	31/12/2014	0	0	0	0	0	0	0	0	0	0	0	0	0	0	0	1	0	0.738	29.57	17.24	1382.46	105.66
355310	Taiaçu	RIBEIRĂO PRETO	JABOTICABAL	0	0	0	01/01/1997	31/12/2014	31/12/2014	31/12/2014	0	0	0	0	0	0	0	0	0	0	0	0	0	0	0	0	0	0.71	29.91	17.19	1379.79	109.81
355320	Taiúva	RIBEIRĂO PRETO	JABOTICABAL	0	0	0	01/01/1997	31/12/2014	31/12/2014	31/12/2014	0	0	0	0	0	0	0	0	0	0	0	0	0	0	0	0	1	0.76	29.88	17.13	1394.07	111.24
355365	Taquaral	RIBEIRĂO PRETO	JABOTICABAL	0	0	0	01/01/1997	31/12/2014	31/12/2014	31/12/2014	0	0	0	0	0	0	0	0	0	0	0	0	0	0	0	0	0	0.759	29.94	17.09	1399.76	112.37
355370	Taquaritinga	RIBEIRĂO PRETO	JABOTICABAL	0	0	0	01/01/1997	31/12/2014	31/12/2014	31/12/2014	0	0	0	0	0	0	0	0	0	0	0	0	0	0	0	1	0	0.748	29.64	17.29	1372.35	104.64
355440	Terra Roxa	RIBEIRĂO PRETO	JABOTICABAL	0	0	0	01/01/1997	31/12/2014	31/12/2014	31/12/2014	0	0	0	0	0	0	0	0	0	0	0	0	0	0	0	0	0	0.749	30.33	16.98	1407.01	113.78
355680	Viradouro	RIBEIRĂO PRETO	JABOTICABAL	0	0	0	01/01/1997	31/12/2014	31/12/2014	31/12/2014	0	0	0	0	0	0	0	0	0	0	0	0	0	0	0	0	0	0.739	30.14	16.99	1410.54	114.1
355690	Vista Alegre do Alto	RIBEIRĂO PRETO	JABOTICABAL	0	0	0	01/01/1997	31/12/2014	31/12/2014	31/12/2014	0	0	0	0	0	0	0	0	0	0	0	0	0	0	0	0	0	0.744	29.86	17.25	1365.07	108.06
350300	Aramina	RIBEIRĂO PRETO	ITUVERAVA	0	0	0	01/01/1997	31/12/2014	31/12/2014	31/12/2014	0	0	0	0	0	0	0	0	0	0	0	0	0	0	1	0	0	0.815	30.94	16.61	1347.82	122.25
350820	Buritizal	RIBEIRĂO PRETO	ITUVERAVA	0	0	0	01/01/1997	31/12/2014	31/12/2014	31/12/2014	0	0	0	0	0	0	0	0	0	0	0	0	0	0	0	0	0	0.735	30.78	16.59	1355.25	123.59
351770	Guará	RIBEIRĂO PRETO	ITUVERAVA	0	0	0	01/01/1997	31/12/2014	31/12/2014	31/12/2014	0	0	0	0	0	0	0	0	0	0	0	0	0	0	0	0	0	0.718	30.37	16.69	1402.23	120.25
352010	Igarapava	RIBEIRĂO PRETO	ITUVERAVA	0	0	0	01/01/1997	31/12/2014	31/12/2014	31/12/2014	0	0	0	0	0	0	0	0	0	0	0	0	0	0	1	0	0	0.711	30.99	16.57	1329.33	125.12
352410	Ituverava	RIBEIRĂO PRETO	ITUVERAVA	0	0	0	01/01/1997	31/12/2014	31/12/2014	31/12/2014	0	0	0	0	0	0	1	0	0	0	0	0	0	0	0	0	0	0.765	30.64	16.64	1379.4	121.01
351320	Cristais Paulista	RIBEIRĂO PRETO	FRANCA	0	0	0	01/01/1997	31/12/2014	31/12/2014	31/12/2014	0	0	0	0	0	0	0	0	0	0	0	0	0	0	1	0	0	0.734	30.45	16.54	1371.78	126.87
351620	Franca	RIBEIRĂO PRETO	FRANCA	0	0	0	01/01/1997	31/12/2014	31/12/2014	31/12/2014	0	0	0	0	0	0	1	0	0	0	0	0	1	0	1	0	1	0.78	30.1	16.59	1404.66	125.54
352370	Itirapuă	RIBEIRĂO PRETO	FRANCA	0	0	0	01/01/1997	31/12/2014	31/12/2014	31/12/2014	0	0	0	0	0	0	0	0	0	0	0	0	0	0	1	0	0	0.707	30	16.49	1406.83	129.04
352540	Jeriquara	RIBEIRĂO PRETO	FRANCA	0	0	0	01/01/1997	31/12/2014	31/12/2014	31/12/2014	0	0	0	0	0	0	0	0	0	0	0	0	0	0	0	0	0	0.703	30.51	16.59	1374.41	124.4
353630	Patrocínio Paulista	RIBEIRĂO PRETO	FRANCA	0	0	0	01/01/1997	31/12/2014	31/12/2014	31/12/2014	0	0	0	0	0	0	0	0	0	0	0	0	0	0	1	0	0	0.73	29.88	16.57	1421.9	126.51
353700	Pedregulho	RIBEIRĂO PRETO	FRANCA	1	0	0	01/01/1997	01/11/2013	31/12/2014	31/12/2014	2013	11	0	0	0	0	0	0	0	0	0	0	0	0	1	0	0	0.715	30.71	16.52	1346.02	127.61
354270	Restinga	RIBEIRĂO PRETO	FRANCA	0	0	0	01/01/1997	31/12/2014	31/12/2014	31/12/2014	0	0	0	0	0	0	0	0	0	0	0	0	0	0	0	0	0	0.705	29.91	16.66	1426.79	122.81
354310	Ribeirăo Corrente	RIBEIRĂO PRETO	FRANCA	0	0	0	01/01/1997	31/12/2014	31/12/2014	31/12/2014	0	0	0	0	0	0	0	0	0	0	0	0	0	0	0	0	0	0.711	30.33	16.62	1392.32	123.52
354360	Rifaina	RIBEIRĂO PRETO	FRANCA	0	0	0	01/01/1997	31/12/2014	31/12/2014	31/12/2014	0	0	0	0	0	0	0	0	0	0	0	0	0	0	1	0	0	0.74	30.95	16.5	1319.27	128.93
354950	Săo José da Bela Vista	RIBEIRĂO PRETO	FRANCA	0	0	0	01/01/1997	31/12/2014	31/12/2014	31/12/2014	0	0	0	0	0	0	0	0	0	0	0	0	0	0	0	0	0	0.693	30.06	16.69	1419.81	121.46
350100	Altinópolis	RIBEIRĂO PRETO	BATATAIS	0	0	0	01/01/1997	31/12/2014	31/12/2014	31/12/2014	0	0	0	0	0	0	0	0	0	0	0	0	0	0	1	0	0	0.73	29.45	16.66	1466.81	123.36
350590	Batatais	RIBEIRĂO PRETO	BATATAIS	0	0	0	01/01/1997	31/12/2014	31/12/2014	31/12/2014	0	0	0	0	0	0	1	0	0	0	0	0	1	0	0	0	0	0.761	29.39	16.78	1472.99	119.42
350940	Cajuru	RIBEIRĂO PRETO	BATATAIS	0	0	0	01/01/1997	31/12/2014	31/12/2014	31/12/2014	0	0	0	0	0	0	0	0	0	0	0	0	0	0	0	0	0	0.717	29.32	16.58	1475.83	124.24
351090	Cássia dos Coqueiros	RIBEIRĂO PRETO	BATATAIS	1	0	0	01/01/1997	01/01/1997	31/12/2014	31/12/2014	1974	10	0	0	0	0	0	0	0	0	0	0	0	0	1	0	0	0.731	29.28	16.5	1477.46	126.99
354625	Santa Cruz da Esperança	RIBEIRĂO PRETO	BATATAIS	0	0	0	01/01/1997	31/12/2014	31/12/2014	31/12/2014	0	0	0	0	0	0	0	0	0	0	0	0	0	0	0	0	0	0.743	29.37	16.63	1473.17	122.93
354790	Santo Antônio da Alegria	RIBEIRĂO PRETO	BATATAIS	0	0	0	01/01/1997	31/12/2014	31/12/2014	31/12/2014	0	0	0	0	0	0	0	0	0	0	0	0	0	0	1	0	0	0.702	29.46	16.54	1462.46	126.79
350550	Barretos	RIBEIRĂO PRETO	BARRETOS	1	0	0	01/01/1997	01/06/2008	31/12/2014	31/12/2014	2008	6	0	0	0	0	1	0	0	0	0	0	1	0	1	0	0	0.789	30.89	17.26	1380.32	111.33
351200	Colina	RIBEIRĂO PRETO	BARRETOS	0	0	0	01/01/1997	31/12/2014	31/12/2014	31/12/2014	0	0	0	0	0	0	0	0	0	0	0	0	0	0	0	0	0	0.757	30.49	17.2	1378.23	110.93
351210	Colômbia	RIBEIRĂO PRETO	BARRETOS	0	0	0	01/01/1997	31/12/2014	31/12/2014	31/12/2014	0	0	0	0	0	0	0	0	0	0	0	0	0	0	1	0	0	0.71	31.16	17.17	1339.96	110.89
350080	Alfredo Marcondes	PRESIDENTE PRUDENTE	PRESIDENTE PRUDENTE	1	0	0	01/01/1997	01/01/2011	31/12/2014	31/12/2014	2011	1	0	0	0	0	0	0	0	0	0	0	0	0	0	0	0	0.741	29.97	18.5	1473.49	99.4
350130	Álvares Machado	PRESIDENTE PRUDENTE	PRESIDENTE PRUDENTE	1	0	0	01/01/1997	01/01/2011	31/12/2014	31/12/2014	2011	1	0	0	0	0	0	0	0	0	0	0	0	0	0	0	0	0.758	29.63	18.41	1442.03	95.47
350240	Anhumas	PRESIDENTE PRUDENTE	PRESIDENTE PRUDENTE	0	0	0	01/01/1997	31/12/2014	31/12/2014	31/12/2014	0	0	0	0	0	0	0	0	0	0	0	0	0	0	0	0	0	0.741	29.46	17.96	1432.54	95.05
350890	Caiabu	PRESIDENTE PRUDENTE	PRESIDENTE PRUDENTE	1	0	0	01/01/1997	01/01/2011	31/12/2014	31/12/2014	2011	1	0	0	0	0	0	0	0	0	0	0	0	0	0	0	0	0.781	30.12	18.37	1456.39	99.99
350910	Caiuá	PRESIDENTE PRUDENTE	PRESIDENTE PRUDENTE	1	0	0	01/01/1997	01/09/2009	31/12/2014	31/12/2014	2009	1	0	0	0	0	0	0	0	0	0	0	0	0	0	0	1	0.728	29.75	18.54	1367.05	90.87
351512	Emilianópolis	PRESIDENTE PRUDENTE	PRESIDENTE PRUDENTE	1	0	0	01/01/1997	01/02/2014	31/12/2014	31/12/2014	2014	2	0	0	0	0	0	0	0	0	0	0	0	0	0	0	0	0.727	30.11	18.41	1431.03	99.42
351530	Estrela do Norte	PRESIDENTE PRUDENTE	PRESIDENTE PRUDENTE	0	0	0	01/01/1997	31/12/2014	31/12/2014	31/12/2014	0	0	0	0	0	0	0	0	0	0	0	0	0	0	0	0	0	0.76	29.09	18.24	1402.53	90.67
351535	Euclides da Cunha Paulist	PRESIDENTE PRUDENTE	PRESIDENTE PRUDENTE	0	0	0	01/01/1997	31/12/2014	31/12/2014	31/12/2014	0	0	0	0	0	0	0	0	0	0	0	0	0	0	0	0	0	0.704	28.61	18.65	1425.25	79.88
352060	Indiana	PRESIDENTE PRUDENTE	PRESIDENTE PRUDENTE	0	0	0	01/01/1997	31/12/2014	31/12/2014	31/12/2014	0	0	0	0	0	0	0	0	0	0	0	0	0	0	0	0	0	0.761	29.85	18.16	1455.52	97.8
352560	Joăo Ramalho	PRESIDENTE PRUDENTE	PRESIDENTE PRUDENTE	0	0	0	01/01/1997	31/12/2014	31/12/2014	31/12/2014	0	0	0	0	0	0	0	0	0	0	0	0	0	0	0	0	0	0.741	29.87	17.13	1352.73	93.02
352870	Marabá Paulista	PRESIDENTE PRUDENTE	PRESIDENTE PRUDENTE	1	0	1	01/01/1997	01/02/2012	31/12/2014	01/11/2014	2012	2	0	0	2014	11	0	0	0	0	0	0	0	0	0	0	1	0.677	29.28	18.79	1340.39	85.81
352920	Martinópolis	PRESIDENTE PRUDENTE	PRESIDENTE PRUDENTE	1	0	0	01/01/1997	01/02/2011	31/12/2014	31/12/2014	2011	2	0	0	0	0	0	0	0	0	0	0	0	0	0	0	1	0.721	29.94	17.83	1418.69	96.96
353020	Mirante do Paranapanema	PRESIDENTE PRUDENTE	PRESIDENTE PRUDENTE	1	0	0	01/01/1997	01/01/2013	31/12/2014	31/12/2014	2013	1	0	0	0	0	0	0	0	0	0	0	0	0	0	0	0	0.724	29.02	18.93	1302.09	83.44
353220	Narandiba	PRESIDENTE PRUDENTE	PRESIDENTE PRUDENTE	1	0	0	01/01/1997	01/12/2013	31/12/2014	31/12/2014	2013	12	0	0	0	0	0	0	0	0	0	0	0	0	0	0	0	0.718	29.15	17.83	1431.33	93.59
353830	Piquerobi	PRESIDENTE PRUDENTE	PRESIDENTE PRUDENTE	0	0	0	01/01/1997	31/12/2014	31/12/2014	31/12/2014	0	0	0	0	0	0	0	0	0	0	0	0	0	0	0	0	0	0.711	29.85	18.49	1397.33	94.71
353920	Pirapozinho	PRESIDENTE PRUDENTE	PRESIDENTE PRUDENTE	1	0	0	01/01/1997	01/02/2012	31/12/2014	31/12/2014	2012	2	0	0	0	0	0	0	0	0	0	0	0	0	0	0	0	0.776	29.15	18.15	1410.71	91.7
354120	Presidente Bernardes	PRESIDENTE PRUDENTE	PRESIDENTE PRUDENTE	1	0	0	01/01/1997	01/03/2012	31/12/2014	31/12/2014	2012	3	0	0	0	0	0	0	0	0	0	0	1	0	0	0	1	0.757	29.58	18.5	1418.34	93.87
354130	Presidente Epitácio	PRESIDENTE PRUDENTE	PRESIDENTE PRUDENTE	1	0	1	01/01/1997	01/09/2009	31/12/2014	01/09/2014	2009	1	0	0	2014	9	0	0	0	0	0	0	1	1	0	0	0	0.75	29.49	18.67	1357.64	86.72
354140	Presidente Prudente	PRESIDENTE PRUDENTE	PRESIDENTE PRUDENTE	1	1	0	01/01/1997	01/09/2009	01/06/2010	31/12/2014	2009	1	2010	6	0	0	1	0	0	0	0	0	1	0	0	0	1	0.806	29.91	18.52	1495.56	99.38
354150	Presidente Venceslau	PRESIDENTE PRUDENTE	PRESIDENTE PRUDENTE	1	1	1	01/01/1997	01/11/2008	01/06/2010	01/02/2010	2008	11	2010	6	2010	2	0	0	0	0	0	0	1	0	0	0	1	0.763	29.85	18.49	1380.62	93.37
354220	Rancharia	PRESIDENTE PRUDENTE	PRESIDENTE PRUDENTE	1	0	0	01/01/1997	01/01/2014	31/12/2014	31/12/2014	2014	1	0	0	0	0	0	0	0	0	0	0	0	0	0	0	0	0.751	29.9	17.22	1362.46	93.64
354240	Regente Feijó	PRESIDENTE PRUDENTE	PRESIDENTE PRUDENTE	0	0	0	01/01/1997	31/12/2014	31/12/2014	31/12/2014	0	0	0	0	0	0	0	0	0	0	0	0	0	0	0	0	0	0.768	29.69	17.96	1441.59	96.6
354323	Ribeirăo dos Índios	PRESIDENTE PRUDENTE	PRESIDENTE PRUDENTE	0	0	0	01/01/1997	31/12/2014	31/12/2014	31/12/2014	0	0	0	0	0	0	0	0	0	0	0	0	0	0	0	0	0	0.721	30.05	18.41	1414.92	97.88
354425	Rosana	PRESIDENTE PRUDENTE	PRESIDENTE PRUDENTE	0	0	0	01/01/1997	31/12/2014	31/12/2014	31/12/2014	0	0	0	0	0	0	0	0	0	0	0	0	1	1	0	0	0	0.764	28.59	18.65	1445.16	77.78
354550	Sandovalina	PRESIDENTE PRUDENTE	PRESIDENTE PRUDENTE	0	0	0	01/01/1997	31/12/2014	31/12/2014	31/12/2014	0	0	0	0	0	0	0	0	0	0	0	0	0	0	0	0	0	0.709	28.98	18.52	1368.69	87.37
354770	Santo Anastácio	PRESIDENTE PRUDENTE	PRESIDENTE PRUDENTE	1	1	0	01/01/1997	01/10/2008	01/02/2013	31/12/2014	2008	10	2013	2	0	0	0	0	0	0	0	0	0	0	0	0	0	0.753	29.59	18.58	1396.04	92.57
354830	Santo Expedito	PRESIDENTE PRUDENTE	PRESIDENTE PRUDENTE	1	0	1	01/01/1997	01/09/2009	31/12/2014	01/06/2013	2009	1	0	0	2013	6	0	0	0	0	0	0	0	0	0	0	0	0.732	30.17	18.41	1443.87	100.54
355290	Taciba	PRESIDENTE PRUDENTE	PRESIDENTE PRUDENTE	0	0	0	01/01/1997	31/12/2014	31/12/2014	31/12/2014	0	0	0	0	0	0	0	0	0	0	0	0	0	0	0	0	0	0.723	29.41	17.52	1435.72	96.05
355390	Tarabaí	PRESIDENTE PRUDENTE	PRESIDENTE PRUDENTE	0	0	0	01/01/1997	31/12/2014	31/12/2014	31/12/2014	0	0	0	0	0	0	0	0	0	0	0	0	0	0	0	0	0	0.726	29.28	18.29	1406.23	91.94
355430	Teodoro Sampaio	PRESIDENTE PRUDENTE	PRESIDENTE PRUDENTE	1	1	0	01/01/1997	01/05/2010	01/06/2010	31/12/2014	2010	5	2010	6	0	0	0	0	0	0	0	0	1	1	0	0	0	0.741	28.79	18.73	1384.25	81.49
351440	Dracena	PRESIDENTE PRUDENTE	DRACENA	1	1	1	01/01/1997	01/03/2003	01/06/2005	01/06/2005	2003	3	2005	6	2005	6	1	0	0	0	0	0	1	0	0	0	1	0.776	30.42	18.16	1382.4	99.96
352600	Junqueirópolis	PRESIDENTE PRUDENTE	DRACENA	1	1	1	01/01/1997	01/04/2004	01/01/2006	01/01/2006	2004	4	2006	1	2006	1	0	0	0	0	0	0	0	0	0	0	1	0.745	30.66	18.09	1372.07	102.25
353160	Monte Castelo	PRESIDENTE PRUDENTE	DRACENA	1	1	1	01/01/1997	01/02/2004	01/12/2007	01/05/2009	2004	2	2007	12	2009	5	0	0	0	0	0	0	0	0	0	0	0	0.733	30.77	18.08	1343.19	100.82
353310	Nova Guataporanga	PRESIDENTE PRUDENTE	DRACENA	1	1	1	01/01/1997	01/04/2003	01/06/2007	01/05/2007	2003	4	2007	6	2007	5	0	0	0	0	0	0	0	0	0	0	0	0.726	30.67	18.05	1350.31	100.09
353480	Ouro Verde	PRESIDENTE PRUDENTE	DRACENA	1	1	1	01/01/1997	01/02/2004	01/06/2006	01/11/2005	2004	2	2006	6	2005	11	0	0	0	0	0	0	0	0	0	0	0	0.692	30.35	18.19	1369.24	97.87
353540	Panorama	PRESIDENTE PRUDENTE	DRACENA	1	1	1	01/01/1997	01/10/2004	01/01/2007	01/09/2007	2004	10	2007	1	2007	9	0	0	0	0	0	0	1	1	0	0	0	0.722	30.27	18.25	1359.08	95.81
353640	Paulicéia	PRESIDENTE PRUDENTE	DRACENA	1	1	1	01/01/1997	01/02/2005	01/09/2006	01/08/2007	2005	2	2006	9	2007	8	0	0	0	0	0	0	0	1	0	0	0	0.711	30.59	18.19	1334.04	97.57
354710	Santa Mercedes	PRESIDENTE PRUDENTE	DRACENA	1	1	1	01/01/1997	01/12/2004	01/06/2006	01/11/2007	2004	12	2006	9	2007	11	0	0	0	0	0	0	0	0	0	0	0	0.739	30.56	18.12	1348.4	98.54
354930	Săo Joăo do Pau d'Alho	PRESIDENTE PRUDENTE	DRACENA	1	1	1	01/01/1997	01/12/2004	01/06/2011	01/02/2011	2004	12	2011	6	2011	2	0	0	0	0	0	0	0	0	0	0	0	0.75	30.68	18.12	1337.57	99.24
355510	Tupi Paulista	PRESIDENTE PRUDENTE	DRACENA	1	1	1	01/01/1997	01/04/2004	01/04/2006	01/11/2006	2004	4	2006	4	2006	11	0	0	0	0	0	0	0	0	0	0	1	0.769	30.69	17.97	1359.94	101.16
350010	Adamantina	PRESIDENTE PRUDENTE	ADAMANTINA	1	1	1	01/01/1997	01/08/2003	01/06/2003	01/04/2003	2003	8	2003	6	2003	4	1	0	0	0	0	0	0	0	0	0	0	0.79	30.71	18.11	1363.3	104.66
351580	Flora Rica	PRESIDENTE PRUDENTE	ADAMANTINA	1	1	1	01/01/1997	01/12/2004	01/08/2005	01/10/2010	2004	12	2005	8	2010	10	0	0	0	0	0	0	0	0	0	0	0	0.727	30.35	18.3	1414.32	101.6
351600	Flórida Paulista	PRESIDENTE PRUDENTE	ADAMANTINA	1	1	1	01/01/1997	01/07/2003	01/10/2005	01/03/2006	2003	7	2005	10	2006	3	0	0	0	0	0	0	1	0	0	0	1	0.715	30.68	18.14	1373.97	104.15
352080	Inúbia Paulista	PRESIDENTE PRUDENTE	ADAMANTINA	1	1	1	01/01/1997	01/11/2006	01/11/2006	01/11/2008	2006	11	2006	11	2008	11	0	0	0	0	0	0	0	0	0	0	0	0.759	30.88	18.43	1375.61	101.36
352160	Irapuru	PRESIDENTE PRUDENTE	ADAMANTINA	1	1	1	01/01/1997	01/04/2005	01/02/2007	01/02/2007	2005	4	2007	2	2007	2	0	0	0	0	0	0	0	0	0	0	1	0.712	30.66	18.13	1376.58	102.93
352740	Lucélia	PRESIDENTE PRUDENTE	ADAMANTINA	1	1	1	01/01/1997	01/04/2003	01/06/2003	01/06/2005	2003	4	2003	6	2005	6	0	0	0	0	0	0	0	0	0	0	1	0.752	30.82	18.28	1369.87	102.87
352890	Mariápolis	PRESIDENTE PRUDENTE	ADAMANTINA	1	1	1	01/01/1997	01/11/2005	01/01/2007	01/08/2009	2005	11	2007	1	2009	8	0	0	0	0	0	0	0	0	0	0	0	0.718	30.46	18.32	1412.36	102.16
353460	Osvaldo Cruz	PRESIDENTE PRUDENTE	ADAMANTINA	1	1	1	01/01/1997	01/06/2005	01/06/2005	01/01/2007	2005	6	2005	6	2007	1	0	0	0	0	0	0	1	0	0	0	1	0.762	31.09	18.57	1367.01	100.09
353490	Pacaembu	PRESIDENTE PRUDENTE	ADAMANTINA	1	1	1	01/01/1997	01/07/2003	01/06/2003	01/10/2007	2003	7	2003	6	2007	10	0	0	0	0	0	0	0	0	0	0	1	0.725	30.68	18.14	1375.98	103.46
353600	Parapuă	PRESIDENTE PRUDENTE	ADAMANTINA	1	0	1	01/01/1997	01/10/2007	31/12/2014	01/01/2008	2007	10	0	0	2008	1	0	0	0	0	0	0	0	0	0	0	0	0.737	30.62	18.34	1369.94	99.3
354085	Pracinha	PRESIDENTE PRUDENTE	ADAMANTINA	1	0	0	01/01/1997	01/04/2005	31/12/2014	31/12/2014	2005	4	0	0	0	0	0	0	0	0	0	0	0	0	0	0	1	0.696	30.5	18.32	1406.2	101.17
354380	Rinópolis	PRESIDENTE PRUDENTE	ADAMANTINA	1	1	1	01/01/1997	01/11/2006	01/06/2008	01/09/2008	2006	11	2008	6	2008	9	0	0	0	0	0	0	0	0	0	0	0	0.723	30.69	18.37	1374.31	97.3
354470	Sagres	PRESIDENTE PRUDENTE	ADAMANTINA	1	1	1	01/01/1997	01/10/2007	01/06/2010	01/01/2010	2007	10	2010	6	2010	1	0	0	0	0	0	0	0	0	0	0	0	0.73	30.58	18.32	1391.36	100.39
354510	Salmourăo	PRESIDENTE PRUDENTE	ADAMANTINA	1	1	1	01/01/1997	01/01/2007	01/06/2009	01/11/2010	2007	1	2009	6	2010	11	0	0	0	0	0	0	0	0	0	0	0	0.719	30.9	18.33	1369.84	99.97
350790	Brotas	PIRACICABA	RIO CLARO	0	0	0	01/01/1997	31/12/2014	31/12/2014	31/12/2014	0	0	0	0	0	0	0	0	0	0	0	0	1	0	0	1	0	0.74	28.46	15.75	1426.06	109
351270	Corumbataí	PIRACICABA	RIO CLARO	0	0	0	01/01/1997	31/12/2014	31/12/2014	31/12/2014	0	0	0	0	0	0	0	0	0	0	0	0	0	0	0	1	0	0.754	28.38	15.7	1406.64	116.06
352110	Ipeúna	PIRACICABA	RIO CLARO	1	0	0	01/01/1997	01/09/2009	31/12/2014	31/12/2014	2009	1	0	0	0	0	0	0	0	0	0	0	0	0	0	1	0	0.753	28.38	15.41	1387.99	114
352360	Itirapina	PIRACICABA	RIO CLARO	1	0	0	01/01/1997	01/06/2005	31/12/2014	31/12/2014	2005	6	0	0	0	0	0	0	0	0	0	0	0	0	0	1	1	0.724	28.34	15.59	1415.66	112.21
354390	Rio Claro	PIRACICABA	RIO CLARO	0	0	0	01/01/1997	31/12/2014	31/12/2014	31/12/2014	0	0	0	0	0	0	1	0	0	0	0	0	1	0	0	1	1	0.803	28.4	15.53	1382.54	116.11
355470	Torrinha	PIRACICABA	RIO CLARO	0	0	0	01/01/1997	31/12/2014	31/12/2014	31/12/2014	0	0	0	0	0	0	0	0	0	0	0	0	0	0	0	1	0	0.744	28.35	15.47	1427.24	108.29
350060	Águas de Săo Pedro	PIRACICABA	PIRACICABA	0	0	0	01/01/1997	31/12/2014	31/12/2014	31/12/2014	0	0	0	0	0	0	0	0	0	0	0	0	0	0	0	1	0	0.854	28.27	15.12	1396.18	111.94
351040	Capivari	PIRACICABA	PIRACICABA	0	0	0	01/01/1997	31/12/2014	31/12/2014	31/12/2014	0	0	0	0	0	0	0	0	0	0	0	0	0	0	0	1	0	0.759	28.91	15.08	956.03	106.08
351170	Charqueada	PIRACICABA	PIRACICABA	0	0	0	01/01/1997	31/12/2014	31/12/2014	31/12/2014	0	0	0	0	0	0	0	0	0	0	0	0	0	0	0	1	0	0.736	28.4	15.26	1372.76	113.27
352585	Jumirim	PIRACICABA	PIRACICABA	0	0	0	01/01/1997	31/12/2014	31/12/2014	31/12/2014	0	0	0	0	0	0	0	0	0	0	0	0	0	0	0	1	0	0.741	28.22	15.3	1222.96	104.35
353090	Mombuca	PIRACICABA	PIRACICABA	0	0	0	01/01/1997	31/12/2014	31/12/2014	31/12/2014	0	0	0	0	0	0	0	0	0	0	0	0	0	0	0	1	0	0.719	28.73	15.16	1098.76	106.21
353870	Piracicaba	PIRACICABA	PIRACICABA	0	0	0	01/01/1997	31/12/2014	31/12/2014	31/12/2014	0	0	0	0	0	0	1	0	0	0	0	0	1	0	0	1	1	0.785	28.56	15.25	1321.49	111.87
354210	Rafard	PIRACICABA	PIRACICABA	0	0	0	01/01/1997	31/12/2014	31/12/2014	31/12/2014	0	0	0	0	0	0	0	0	0	0	0	0	0	0	0	1	0	0.745	28.59	15.21	1079.77	104.44
354400	Rio das Pedras	PIRACICABA	PIRACICABA	0	0	0	01/01/1997	31/12/2014	31/12/2014	31/12/2014	0	0	0	0	0	0	0	0	0	0	0	0	0	0	0	1	0	0.759	28.77	15.14	1153.82	108.6
354515	Saltinho	PIRACICABA	PIRACICABA	0	0	0	01/01/1997	31/12/2014	31/12/2014	31/12/2014	0	0	0	0	0	0	0	0	0	0	0	0	0	0	0	1	0	0.791	28.57	15.23	1221.77	107.96
354700	Santa Maria da Serra	PIRACICABA	PIRACICABA	0	0	0	01/01/1997	31/12/2014	31/12/2014	31/12/2014	0	0	0	0	0	0	0	0	0	0	0	0	0	0	0	1	0	0.686	28.25	15.25	1415.78	106.32
355040	Săo Pedro	PIRACICABA	PIRACICABA	1	1	0	01/01/1997	01/02/2008	01/09/2007	31/12/2014	2008	2	2007	9	0	0	0	0	0	0	0	0	0	0	0	1	0	0.755	28.17	15.07	1421.99	111.58
355450	Tietę	PIRACICABA	PIRACICABA	0	0	0	01/01/1997	31/12/2014	31/12/2014	31/12/2014	0	0	0	0	0	0	0	0	0	0	0	0	1	0	0	1	0	0.778	28.41	15.33	1183.08	103.68
350330	Araras	PIRACICABA	LIMEIRA	1	0	0	01/01/1997	01/09/2008	31/12/2014	31/12/2014	2008	9	0	0	0	0	0	0	0	0	0	0	1	0	0	0	0	0.776	28.37	15.7	1399.57	121.91
351220	Conchal	PIRACICABA	LIMEIRA	0	0	0	01/01/1997	31/12/2014	31/12/2014	31/12/2014	0	0	0	0	0	0	0	0	0	0	0	0	0	0	0	0	0	0.708	28.29	15.76	1424.75	126.64
351240	Cordeirópolis	PIRACICABA	LIMEIRA	0	0	0	01/01/1997	31/12/2014	31/12/2014	31/12/2014	0	0	0	0	0	0	0	0	0	0	0	0	0	0	0	1	0	0.758	28.44	15.5	1351.55	119.21
352140	Iracemápolis	PIRACICABA	LIMEIRA	0	0	0	01/01/1997	31/12/2014	31/12/2014	31/12/2014	0	0	0	0	0	0	0	0	0	0	0	0	0	0	0	1	0	0.776	28.57	15.3	1303.76	115.32
352670	Leme	PIRACICABA	LIMEIRA	0	0	0	01/01/1997	31/12/2014	31/12/2014	31/12/2014	0	0	0	0	0	0	0	0	0	0	0	0	0	0	0	0	0	0.744	28.39	15.83	1423.65	121.39
352690	Limeira	PIRACICABA	LIMEIRA	0	0	0	01/01/1997	31/12/2014	31/12/2014	31/12/2014	0	0	0	0	0	0	1	0	0	0	0	0	0	0	0	1	1	0.775	28.5	15.42	1314.47	119.27
354620	Santa Cruz da Conceiçăo	PIRACICABA	LIMEIRA	0	0	0	01/01/1997	31/12/2014	31/12/2014	31/12/2014	0	0	0	0	0	0	0	0	0	0	0	0	0	0	0	0	0	0.79	28.43	15.87	1422.9	118.38
354670	Santa Gertrudes	PIRACICABA	LIMEIRA	1	0	0	01/01/1997	01/05/2012	31/12/2014	31/12/2014	2012	5	0	0	0	0	0	0	0	0	0	0	1	0	0	1	0	0.737	28.45	15.44	1351.41	116.94
351380	Diadema	METROPOLITANA DE SĂO PAULO	SĂO PAULO	0	0	0	01/01/1997	31/12/2014	31/12/2014	31/12/2014	0	0	0	0	0	0	0	0	0	0	0	0	0	0	0	1	1	0.757	26.47	16.52	1655.24	139.31
352940	Mauá	METROPOLITANA DE SĂO PAULO	SĂO PAULO	0	0	0	01/01/1997	31/12/2014	31/12/2014	31/12/2014	0	0	0	0	0	0	0	0	0	0	0	0	0	0	0	1	1	0.766	26.62	16.9	1708.47	146.78
354330	Ribeirăo Pires	METROPOLITANA DE SĂO PAULO	SĂO PAULO	0	0	0	01/01/1997	31/12/2014	31/12/2014	31/12/2014	0	0	0	0	0	0	0	0	0	0	0	0	0	0	0	1	0	0.784	26.65	17.1	1741.89	150.2
354410	Rio Grande da Serra	METROPOLITANA DE SĂO PAULO	SĂO PAULO	0	0	0	01/01/1997	31/12/2014	31/12/2014	31/12/2014	0	0	0	0	0	0	0	0	0	0	0	0	0	0	0	1	0	0.749	26.66	17.24	1764.6	152.47
354780	Santo André	METROPOLITANA DE SĂO PAULO	SĂO PAULO	0	0	0	01/01/1997	31/12/2014	31/12/2014	31/12/2014	0	0	0	0	0	0	0	0	0	0	0	0	0	0	0	1	1	0.815	26.62	17.08	1739.31	149.57
354870	Săo Bernardo do Campo	METROPOLITANA DE SĂO PAULO	SĂO PAULO	0	0	0	01/01/1997	31/12/2014	31/12/2014	31/12/2014	0	0	0	0	0	0	0	0	0	0	0	0	0	0	0	1	1	0.805	26.52	16.95	1727.11	148.44
354880	Săo Caetano do Sul	METROPOLITANA DE SĂO PAULO	SĂO PAULO	0	0	0	01/01/1997	31/12/2014	31/12/2014	31/12/2014	0	0	0	0	0	0	0	0	0	0	0	0	0	0	0	1	0	0.862	26.53	16.53	1650.24	139.59
355030	Săo Paulo	METROPOLITANA DE SĂO PAULO	SĂO PAULO	0	0	0	01/01/1997	31/12/2014	31/12/2014	31/12/2014	0	0	0	0	0	0	1	0	0	0	0	0	1	0	0	1	1	0.805	26.46	16.33	1625.66	135.63
350635	Bertioga	METROPOLITANA DE SĂO PAULO	SANTOS	0	0	0	01/01/1997	31/12/2014	31/12/2014	31/12/2014	0	0	0	0	0	0	0	0	0	0	0	0	0	0	0	0	0	0.73	26.79	17.23	1797.05	161.05
351350	Cubatăo	METROPOLITANA DE SĂO PAULO	SANTOS	0	0	0	01/01/1997	31/12/2014	31/12/2014	31/12/2014	0	0	0	0	0	0	0	0	0	0	0	0	0	0	0	0	0	0.737	26.64	17.48	1810.19	157.43
354100	Praia Grande	METROPOLITANA DE SĂO PAULO	SANTOS	0	0	0	01/01/1997	31/12/2014	31/12/2014	31/12/2014	0	0	0	0	0	0	0	0	0	0	0	0	0	0	0	0	1	0.754	26.48	17.18	1776.89	157.44
354850	Santos	METROPOLITANA DE SĂO PAULO	SANTOS	0	0	0	01/01/1997	31/12/2014	31/12/2014	31/12/2014	0	0	0	0	0	0	1	0	0	0	0	0	0	0	0	0	0	0.84	26.76	17.84	1866.14	162.55
355100	Săo Vicente	METROPOLITANA DE SĂO PAULO	SANTOS	0	0	0	01/01/1997	31/12/2014	31/12/2014	31/12/2014	0	0	0	0	0	0	0	0	0	0	0	0	0	0	0	0	1	0.768	26.53	17.26	1784.11	156.72
350570	Barueri	METROPOLITANA DE SĂO PAULO	OSASCO	0	0	0	01/01/1997	31/12/2014	31/12/2014	31/12/2014	0	0	0	0	0	0	0	0	0	0	0	0	0	0	0	1	0	0.786	26.76	15.3	1506.46	123.32
350920	Cajamar	METROPOLITANA DE SĂO PAULO	OSASCO	0	0	0	01/01/1997	31/12/2014	31/12/2014	31/12/2014	0	0	0	0	0	0	0	0	0	0	0	0	0	0	0	1	0	0.694	27.05	15.21	1472.18	124.1
351060	Carapicuíba	METROPOLITANA DE SĂO PAULO	OSASCO	0	0	0	01/01/1997	31/12/2014	31/12/2014	31/12/2014	0	0	0	0	0	0	0	0	0	0	0	0	0	0	0	1	0	0.722	26.65	15.47	1530.67	125.78
352250	Itapevi	METROPOLITANA DE SĂO PAULO	OSASCO	0	0	0	01/01/1997	31/12/2014	31/12/2014	31/12/2014	0	0	0	0	0	0	0	0	0	0	0	0	0	0	0	1	0	0.735	26.74	14.96	1478.82	117.69
352500	Jandira	METROPOLITANA DE SĂO PAULO	OSASCO	0	0	0	01/01/1997	31/12/2014	31/12/2014	31/12/2014	0	0	0	0	0	0	0	0	0	0	0	0	0	0	0	1	0	0.76	26.7	15.22	1505.18	121.98
353440	Osasco	METROPOLITANA DE SĂO PAULO	OSASCO	0	0	0	01/01/1997	31/12/2014	31/12/2014	31/12/2014	0	0	0	0	0	0	1	0	0	0	0	0	0	0	0	1	1	0.776	26.66	15.57	1536.65	127.18
353910	Pirapora do Bom Jesus	METROPOLITANA DE SĂO PAULO	OSASCO	1	0	0	01/01/1997	01/01/1997	31/12/2014	31/12/2014	1973	5	0	0	0	0	0	0	0	0	0	0	0	0	0	1	0	0.727	27.15	15.03	1440.49	118
354730	Santana de Parnaíba	METROPOLITANA DE SĂO PAULO	OSASCO	0	0	0	01/01/1997	31/12/2014	31/12/2014	31/12/2014	0	0	0	0	0	0	0	0	0	0	0	0	0	0	0	1	0	0.814	26.92	15.11	1474.42	120.21
350660	Biritiba-Mirim	METROPOLITANA DE SĂO PAULO	MOJI DAS CRUZES	0	0	0	01/01/1997	31/12/2014	31/12/2014	31/12/2014	0	0	0	0	0	0	0	0	0	0	0	0	0	0	0	1	0	0.712	26.82	16.92	1747.79	156.62
351570	Ferraz de Vasconcelos	METROPOLITANA DE SĂO PAULO	MOJI DAS CRUZES	0	0	0	01/01/1997	31/12/2014	31/12/2014	31/12/2014	0	0	0	0	0	0	0	0	0	0	0	0	0	0	0	1	0	0.738	26.66	16.72	1680.19	146.05
351830	Guararema	METROPOLITANA DE SĂO PAULO	MOJI DAS CRUZES	0	0	0	01/01/1997	31/12/2014	31/12/2014	31/12/2014	0	0	0	0	0	0	0	0	0	0	0	0	0	0	0	0	0	0.798	26.79	16.32	1661.83	149.94
352310	Itaquaquecetuba	METROPOLITANA DE SĂO PAULO	MOJI DAS CRUZES	0	0	0	01/01/1997	31/12/2014	31/12/2014	31/12/2014	0	0	0	0	0	0	0	0	0	0	0	0	0	0	0	1	0	0.714	26.66	16.43	1640.16	144.46
353060	Mogi das Cruzes	METROPOLITANA DE SĂO PAULO	MOJI DAS CRUZES	0	1	0	01/01/1997	31/12/2014	01/06/2006	31/12/2014	0	0	2006	6	0	0	1	0	0	0	0	0	0	0	0	1	1	0.783	26.75	16.82	1715.21	151.81
353980	Poá	METROPOLITANA DE SĂO PAULO	MOJI DAS CRUZES	0	0	0	01/01/1997	31/12/2014	31/12/2014	31/12/2014	0	0	0	0	0	0	0	0	0	0	0	0	0	0	0	1	0	0.771	26.66	16.63	1668.02	145.64
354500	Salesópolis	METROPOLITANA DE SĂO PAULO	MOJI DAS CRUZES	0	0	0	01/01/1997	31/12/2014	31/12/2014	31/12/2014	0	0	0	0	0	0	0	0	0	0	0	0	0	0	0	1	0	0.732	26.9	16.71	1738.1	157.7
355250	Suzano	METROPOLITANA DE SĂO PAULO	MOJI DAS CRUZES	0	0	0	01/01/1997	31/12/2014	31/12/2014	31/12/2014	0	0	0	0	0	0	0	0	0	0	0	0	0	0	0	1	1	0.765	26.69	16.94	1719.92	149.94
351300	Cotia	METROPOLITANA DE SĂO PAULO	ITAPECERICA DA SERRA	0	1	0	01/01/1997	31/12/2014	01/06/2003	31/12/2014	0	0	2003	6	0	0	0	0	0	0	0	0	0	0	0	1	0	0.78	26.48	15.2	1516.86	123.68
351500	Embu	METROPOLITANA DE SĂO PAULO	ITAPECERICA DA SERRA	0	1	0	01/01/1997	31/12/2014	01/02/2002	31/12/2014	0	0	2002	2	0	0	0	0	0	0	0	0	0	0	0	1	0	0.735	26.52	15.57	1552.33	127.81
351510	Embu-Guaçu	METROPOLITANA DE SĂO PAULO	ITAPECERICA DA SERRA	0	0	0	01/01/1997	31/12/2014	31/12/2014	31/12/2014	0	0	0	0	0	0	0	0	0	0	0	0	0	0	0	1	0	0.749	26.35	16.04	1618.44	139.09
352220	Itapecerica da Serra	METROPOLITANA DE SĂO PAULO	ITAPECERICA DA SERRA	0	0	0	01/01/1997	31/12/2014	31/12/2014	31/12/2014	0	0	0	0	0	0	1	0	0	0	0	0	0	0	0	1	1	0.742	26.41	15.74	1578.2	132.01
352620	Juquitiba	METROPOLITANA DE SĂO PAULO	ITAPECERICA DA SERRA	0	0	0	01/01/1997	31/12/2014	31/12/2014	31/12/2014	0	0	0	0	0	0	0	0	0	0	0	0	0	0	0	1	0	0.709	26.2	15.81	1581.41	142.17
354995	Săo Lourenço da Serra	METROPOLITANA DE SĂO PAULO	ITAPECERICA DA SERRA	0	0	0	01/01/1997	31/12/2014	31/12/2014	31/12/2014	0	0	0	0	0	0	0	0	0	0	0	0	0	0	0	1	0	0.728	26.28	15.69	1576.09	135.79
355280	Taboăo da Serra	METROPOLITANA DE SĂO PAULO	ITAPECERICA DA SERRA	0	0	0	01/01/1997	31/12/2014	31/12/2014	31/12/2014	0	0	0	0	0	0	0	0	0	0	0	0	0	0	0	1	0	0.769	26.54	15.78	1569.14	129.86
355645	Vargem Grande Paulista	METROPOLITANA DE SĂO PAULO	ITAPECERICA DA SERRA	0	0	0	01/01/1997	31/12/2014	31/12/2014	31/12/2014	0	0	0	0	0	0	0	0	0	0	0	0	0	0	0	1	0	0.77	26.57	14.92	1484.52	118.49
350390	Arujá	METROPOLITANA DE SĂO PAULO	GUARULHOS	0	0	0	01/01/1997	31/12/2014	31/12/2014	31/12/2014	0	0	0	0	0	0	0	0	0	0	0	0	0	0	0	1	0	0.784	26.66	16.16	1608.55	143.52
351880	Guarulhos	METROPOLITANA DE SĂO PAULO	GUARULHOS	0	0	0	01/01/1997	31/12/2014	31/12/2014	31/12/2014	0	0	0	0	0	0	1	0	0	0	0	0	0	0	0	1	1	0.763	26.62	16.2	1588.38	138.92
354680	Santa Isabel	METROPOLITANA DE SĂO PAULO	GUARULHOS	0	0	0	01/01/1997	31/12/2014	31/12/2014	31/12/2014	0	0	0	0	0	0	0	0	0	0	0	0	0	0	0	0	0	0.738	26.67	15.8	1580.41	143.94
350900	Caieiras	METROPOLITANA DE SĂO PAULO	FRANCO DA ROCHA	0	0	0	01/01/1997	31/12/2014	31/12/2014	31/12/2014	0	0	0	0	0	0	0	0	0	0	0	0	0	0	0	1	0	0.697	26.81	15.49	1509.09	129.42
351630	Francisco Morato	METROPOLITANA DE SĂO PAULO	FRANCO DA ROCHA	0	0	0	01/01/1997	31/12/2014	31/12/2014	31/12/2014	0	0	0	0	0	0	0	0	0	0	0	0	0	0	0	1	0	0.703	26.88	15.37	1487.49	131.22
351640	Franco da Rocha	METROPOLITANA DE SĂO PAULO	FRANCO DA ROCHA	0	0	0	01/01/1997	31/12/2014	31/12/2014	31/12/2014	0	0	0	0	0	0	1	0	0	0	0	0	0	0	0	1	1	0.731	26.87	15.4	1495.09	129.98
352850	Mairiporă	METROPOLITANA DE SĂO PAULO	FRANCO DA ROCHA	0	0	0	01/01/1997	31/12/2014	31/12/2014	31/12/2014	0	0	0	0	0	0	0	0	0	0	0	0	0	0	0	1	0	0.788	26.64	15.71	1526.67	136.14
350335	Arco-Íris	MARÍLIA	TUPĂ	1	0	0	01/01/1997	01/03/2012	31/12/2014	31/12/2014	2012	3	0	0	0	0	0	0	0	0	0	0	0	0	0	0	0	0.722	30.1	18.14	1363.61	95.14
350580	Bastos	MARÍLIA	TUPĂ	1	1	1	01/01/1997	01/12/2008	01/06/2010	01/06/2010	2008	12	2010	6	2010	6	0	0	0	0	0	0	0	0	0	0	0	0.751	30.25	18.1	1363.54	98.61
351900	Herculândia	MARÍLIA	TUPĂ	1	0	0	01/01/1997	01/06/2013	31/12/2014	31/12/2014	2013	6	0	0	0	0	0	0	0	0	0	0	1	0	0	0	0	0.727	29.7	17.81	1351.79	95.09
351920	Iacri	MARÍLIA	TUPĂ	1	0	1	01/01/1997	01/05/2004	31/12/2014	01/10/2014	2004	5	0	0	2014	10	0	0	0	0	0	0	0	0	0	0	0	0.733	30.29	18.28	1367.04	98.19
354180	Queiroz	MARÍLIA	TUPĂ	0	0	0	01/01/1997	31/12/2014	31/12/2014	31/12/2014	0	0	0	0	0	0	0	0	0	0	0	0	0	0	0	0	0	0.715	29.94	17.91	1354.53	91.22
354200	Quintana	MARÍLIA	TUPĂ	1	0	1	01/01/1997	01/05/2012	31/12/2014	01/06/2008	2012	5	0	0	2008	6	0	0	0	0	0	0	0	0	0	0	0	0.732	29.54	17.46	1345.56	93.5
355500	Tupă	MARÍLIA	TUPĂ	1	1	1	01/01/1997	01/04/2007	01/09/2007	01/07/2012	2007	4	2007	9	2012	7	1	0	0	0	0	0	1	0	0	0	0	0.771	29.78	18.12	1354.69	100.9
350140	Álvaro de Carvalho	MARÍLIA	MARÍLIA	0	0	1	01/01/1997	31/12/2014	31/12/2014	01/07/2009	0	0	0	0	2009	7	0	0	0	0	0	0	1	0	0	0	1	0.688	29.17	16.87	1331.65	88.74
350150	Alvinlândia	MARÍLIA	MARÍLIA	0	0	0	01/01/1997	31/12/2014	31/12/2014	31/12/2014	0	0	0	0	0	0	0	0	0	0	0	0	0	0	0	0	0	0.722	28.84	16.3	1337.43	91.74
351470	Echaporă	MARÍLIA	MARÍLIA	0	0	0	01/01/1997	31/12/2014	31/12/2014	31/12/2014	0	0	0	0	0	0	0	0	0	0	0	0	0	0	0	0	0	0.745	29.14	16.37	1322.89	87.84
351565	Fernăo	MARÍLIA	MARÍLIA	0	0	0	01/01/1997	31/12/2014	31/12/2014	31/12/2014	0	0	0	0	0	0	0	0	0	0	0	0	0	0	0	0	0	0.703	28.72	16.24	1362.56	94.46
351660	Gália	MARÍLIA	MARÍLIA	0	0	0	01/01/1997	31/12/2014	31/12/2014	31/12/2014	0	0	0	0	0	0	0	0	0	0	0	0	1	0	0	0	0	0.709	28.7	16.19	1355.2	92.71
351670	Garça	MARÍLIA	MARÍLIA	1	0	0	01/01/1997	01/03/2008	31/12/2014	31/12/2014	2008	3	0	0	0	0	0	0	0	0	0	0	1	0	0	0	0	0.769	28.89	16.37	1320.35	90.52
352780	Lupércio	MARÍLIA	MARÍLIA	0	0	0	01/01/1997	31/12/2014	31/12/2014	31/12/2014	0	0	0	0	0	0	0	0	0	0	0	0	0	0	0	0	0	0.724	28.88	16.35	1332.64	90.6
352900	Marília	MARÍLIA	MARÍLIA	1	1	1	01/01/1997	01/07/2010	01/05/2011	01/09/2011	2010	7	2011	5	2011	9	1	0	0	0	0	0	1	0	0	0	1	0.798	29.13	17.06	1354.14	87.22
353370	Ocauçu	MARÍLIA	MARÍLIA	0	0	0	01/01/1997	31/12/2014	31/12/2014	31/12/2014	0	0	0	0	0	0	0	0	0	0	0	0	0	0	0	0	0	0.717	28.99	16.41	1329.1	89.2
353410	Oriente	MARÍLIA	MARÍLIA	0	0	0	01/01/1997	31/12/2014	31/12/2014	31/12/2014	0	0	0	0	0	0	0	0	0	0	0	0	0	0	0	0	0	0.77	29.28	17.17	1348.38	88.28
353450	Oscar Bressane	MARÍLIA	MARÍLIA	1	0	0	01/01/1997	01/01/2011	31/12/2014	31/12/2014	2011	1	0	0	0	0	0	0	0	0	0	0	0	0	0	0	0	0.749	29.26	16.8	1335.53	89.47
354000	Pompéia	MARÍLIA	MARÍLIA	1	0	1	01/01/1997	01/03/2013	31/12/2014	01/02/2013	2013	3	0	0	2013	2	0	0	0	0	0	0	0	0	0	0	0	0.786	29.51	17.47	1348.92	90.3
355660	Vera Cruz	MARÍLIA	MARÍLIA	0	0	0	01/01/1997	31/12/2014	31/12/2014	31/12/2014	0	0	0	0	0	0	0	0	0	0	0	0	0	0	0	0	0	0.754	29	16.65	1332.97	88.59
350115	Alumínio	MACRO METROPOLITANA PAULISTA	SOROCABA	0	0	0	01/01/1997	31/12/2014	31/12/2014	31/12/2014	0	0	0	0	0	0	0	0	0	0	0	0	0	0	0	1	0	0.766	26.94	14.96	1358.1	108.97
350275	Araçariguama	MACRO METROPOLITANA PAULISTA	SOROCABA	0	0	0	01/01/1997	31/12/2014	31/12/2014	31/12/2014	0	0	0	0	0	0	0	0	0	0	0	0	0	0	0	1	0	0.74	27.12	14.82	1416.23	112.39
350290	Araçoiaba da Serra	MACRO METROPOLITANA PAULISTA	SOROCABA	0	0	0	01/01/1997	31/12/2014	31/12/2014	31/12/2014	0	0	0	0	0	0	0	0	0	0	0	0	1	0	0	1	0	0.68	27.13	15.48	1319.96	109.91
350840	Cabreúva	MACRO METROPOLITANA PAULISTA	SOROCABA	0	0	0	01/01/1997	31/12/2014	31/12/2014	31/12/2014	0	0	0	0	0	0	0	0	0	0	0	0	0	0	0	1	0	0.738	27.56	15.06	1377.16	114.36
351030	Capela do Alto	MACRO METROPOLITANA PAULISTA	SOROCABA	0	0	0	01/01/1997	31/12/2014	31/12/2014	31/12/2014	0	0	0	0	0	0	0	0	0	0	0	0	0	0	0	1	1	0.75	27.36	15.39	1299.88	108.02
352100	Iperó	MACRO METROPOLITANA PAULISTA	SOROCABA	0	0	0	01/01/1997	31/12/2014	31/12/2014	31/12/2014	0	0	0	0	0	0	0	0	0	0	0	0	0	0	0	1	1	0.719	27.57	15.41	1261.17	106.59
352390	Itu	MACRO METROPOLITANA PAULISTA	SOROCABA	1	0	0	01/01/1997	01/01/2013	31/12/2014	31/12/2014	2013	1	0	0	0	0	0	0	0	0	0	0	0	0	0	1	0	0.773	27.8	15.19	1273.6	108.61
352840	Mairinque	MACRO METROPOLITANA PAULISTA	SOROCABA	0	0	0	01/01/1997	31/12/2014	31/12/2014	31/12/2014	0	0	0	0	0	0	0	0	0	0	0	0	0	0	0	1	1	0.743	27	14.84	1369.36	108.54
354060	Porto Feliz	MACRO METROPOLITANA PAULISTA	SOROCABA	0	0	0	01/01/1997	31/12/2014	31/12/2014	31/12/2014	0	0	0	0	0	0	0	0	0	0	0	0	0	0	0	1	1	0.758	28.15	15.3	1161.51	105.23
354520	Salto	MACRO METROPOLITANA PAULISTA	SOROCABA	1	1	0	01/01/1997	01/06/2008	01/06/2008	31/12/2014	2008	6	2008	6	0	0	0	0	0	0	0	0	0	0	0	1	0	0.78	28.28	15.27	1212.56	109.36
354530	Salto de Pirapora	MACRO METROPOLITANA PAULISTA	SOROCABA	1	0	0	01/01/1997	01/01/1997	31/12/2014	31/12/2014	1970	3	0	0	0	0	0	0	0	0	0	0	0	0	0	1	0	0.729	26.71	15.5	1364.22	113.61
355060	Săo Roque	MACRO METROPOLITANA PAULISTA	SOROCABA	0	0	0	01/01/1997	31/12/2014	31/12/2014	31/12/2014	0	0	0	0	0	0	0	0	0	0	0	0	0	0	0	1	0	0.768	26.82	14.52	1432.79	109.02
355110	Sarapuí	MACRO METROPOLITANA PAULISTA	SOROCABA	0	0	0	01/01/1997	31/12/2014	31/12/2014	31/12/2014	0	0	0	0	0	0	0	0	0	0	0	0	0	0	0	1	0	0.707	26.81	15.65	1375.19	115.37
355220	Sorocaba	MACRO METROPOLITANA PAULISTA	SOROCABA	1	0	0	01/01/1997	01/01/2011	31/12/2014	31/12/2014	2011	1	0	0	0	0	1	0	0	0	0	0	1	0	0	1	1	0.798	27.35	15.55	1291.36	108.24
355700	Votorantim	MACRO METROPOLITANA PAULISTA	SOROCABA	1	0	0	01/01/1997	01/03/2012	31/12/2014	31/12/2014	2012	3	0	0	0	0	0	0	0	0	0	0	0	0	0	1	0	0.767	26.78	15.26	1349.05	110.4
351970	Ibiúna	MACRO METROPOLITANA PAULISTA	PIEDADE	0	0	0	01/01/1997	31/12/2014	31/12/2014	31/12/2014	0	0	0	0	0	0	0	0	0	0	0	0	0	0	0	1	0	0.71	25.9	14.86	1449.79	125.9
353780	Piedade	MACRO METROPOLITANA PAULISTA	PIEDADE	0	0	0	01/01/1997	31/12/2014	31/12/2014	31/12/2014	0	0	0	0	0	0	1	0	0	0	0	0	0	0	0	0	0	0.716	26.01	15.29	1422.4	117.78
353790	Pilar do Sul	MACRO METROPOLITANA PAULISTA	PIEDADE	0	0	0	01/01/1997	31/12/2014	31/12/2014	31/12/2014	0	0	0	0	0	0	0	0	0	0	0	0	0	0	0	0	0	0.69	26.54	15.98	1452.03	128.6
355020	Săo Miguel Arcanjo	MACRO METROPOLITANA PAULISTA	PIEDADE	0	0	0	01/01/1997	31/12/2014	31/12/2014	31/12/2014	0	0	0	0	0	0	0	0	0	0	0	0	0	0	0	0	0	0.71	26.48	16.07	1469.14	130.21
355350	Tapiraí	MACRO METROPOLITANA PAULISTA	PIEDADE	0	0	0	01/01/1997	31/12/2014	31/12/2014	31/12/2014	0	0	0	0	0	0	0	0	0	0	0	0	0	0	0	0	0	0.681	26.52	16.29	1515.92	142.42
350960	Campo Limpo Paulista	MACRO METROPOLITANA PAULISTA	JUNDIAÍ	0	0	0	01/01/1997	31/12/2014	31/12/2014	31/12/2014	0	0	0	0	0	0	0	0	0	0	0	0	0	0	0	1	0	0.749	27.02	15.26	1473.4	130.59
352400	Itupeva	MACRO METROPOLITANA PAULISTA	JUNDIAÍ	1	0	0	01/01/1997	01/01/1997	31/12/2014	31/12/2014	1994	7	0	0	0	0	0	0	0	0	0	0	0	0	0	1	0	0.762	28.1	15.36	1367.87	117.53
352590	Jundiaí	MACRO METROPOLITANA PAULISTA	JUNDIAÍ	0	0	0	01/01/1997	31/12/2014	31/12/2014	31/12/2014	0	0	0	0	0	0	1	0	0	0	0	0	0	0	0	1	1	0.822	27.46	15.18	1448.36	125.85
352730	Louveira	MACRO METROPOLITANA PAULISTA	JUNDIAÍ	0	0	0	01/01/1997	31/12/2014	31/12/2014	31/12/2014	0	0	0	0	0	0	0	0	0	0	0	0	0	0	0	1	0	0.777	27.95	15.42	1434.73	123.35
355650	Várzea Paulista	MACRO METROPOLITANA PAULISTA	JUNDIAÍ	0	0	0	01/01/1997	31/12/2014	31/12/2014	31/12/2014	0	0	0	0	0	0	0	0	0	0	0	0	0	0	0	1	0	0.759	27.21	15.21	1464.43	127.95
350410	Atibaia	MACRO METROPOLITANA PAULISTA	BRAGANÇA PAULISTA	0	0	0	01/01/1997	31/12/2014	31/12/2014	31/12/2014	0	0	0	0	0	0	0	0	0	0	0	0	0	0	0	1	1	0.765	26.6	15.21	1451.65	138.39
350710	Bom Jesus dos Perdőes	MACRO METROPOLITANA PAULISTA	BRAGANÇA PAULISTA	0	0	0	01/01/1997	31/12/2014	31/12/2014	31/12/2014	0	0	0	0	0	0	0	0	0	0	0	0	0	0	0	1	0	0.713	26.57	15.37	1491.72	139.6
350760	Bragança Paulista	MACRO METROPOLITANA PAULISTA	BRAGANÇA PAULISTA	0	0	0	01/01/1997	31/12/2014	31/12/2014	31/12/2014	0	0	0	0	0	0	1	0	0	0	0	0	1	0	0	1	1	0.776	26.69	14.94	1460.72	139.39
352340	Itatiba	MACRO METROPOLITANA PAULISTA	BRAGANÇA PAULISTA	0	0	0	01/01/1997	31/12/2014	31/12/2014	31/12/2014	0	0	0	0	0	0	0	0	0	0	0	0	0	0	0	1	0	0.778	27.58	15.16	1472.68	129.65
352520	Jarinu	MACRO METROPOLITANA PAULISTA	BRAGANÇA PAULISTA	0	0	0	01/01/1997	31/12/2014	31/12/2014	31/12/2014	0	0	0	0	0	0	0	0	0	0	0	0	0	0	0	1	0	0.733	27.04	15.17	1464.51	132.94
352550	Joanópolis	MACRO METROPOLITANA PAULISTA	BRAGANÇA PAULISTA	0	0	0	01/01/1997	31/12/2014	31/12/2014	31/12/2014	0	0	0	0	0	0	0	0	0	0	0	0	0	0	1	1	0	0.699	26.56	14.8	1505.15	143.61
353200	Morungaba	MACRO METROPOLITANA PAULISTA	BRAGANÇA PAULISTA	0	0	0	01/01/1997	31/12/2014	31/12/2014	31/12/2014	0	0	0	0	0	0	0	0	0	0	0	0	0	0	0	1	0	0.715	27.66	15.22	1476.97	132.2
353240	Nazaré Paulista	MACRO METROPOLITANA PAULISTA	BRAGANÇA PAULISTA	0	0	0	01/01/1997	31/12/2014	31/12/2014	31/12/2014	0	0	0	0	0	0	0	0	0	0	0	0	0	0	0	1	0	0.678	26.6	15.46	1523.78	141.2
353860	Piracaia	MACRO METROPOLITANA PAULISTA	BRAGANÇA PAULISTA	0	0	0	01/01/1997	31/12/2014	31/12/2014	31/12/2014	0	0	0	0	0	0	0	0	0	0	0	0	0	0	0	1	0	0.739	26.61	14.98	1500.42	142.04
355495	Tuiuti	MACRO METROPOLITANA PAULISTA	BRAGANÇA PAULISTA	0	0	0	01/01/1997	31/12/2014	31/12/2014	31/12/2014	0	0	0	0	0	0	0	0	0	0	0	0	0	0	0	1	0	0.728	27.33	15.02	1487.78	136.57
355635	Vargem	MACRO METROPOLITANA PAULISTA	BRAGANÇA PAULISTA	0	0	0	01/01/1997	31/12/2014	31/12/2014	31/12/2014	0	0	0	0	0	0	0	0	0	0	0	0	1	0	1	1	0	0.699	26.46	14.91	1468.78	142.4
350540	Barra do Turvo	LITORAL SUL PAULISTA	REGISTRO	0	0	0	01/01/1997	31/12/2014	31/12/2014	31/12/2014	0	0	0	0	0	0	0	0	0	0	0	0	0	0	0	0	0	0.641	26.68	16.95	1738.42	158.16
350925	Cajati	LITORAL SUL PAULISTA	REGISTRO	0	0	0	01/01/1997	31/12/2014	31/12/2014	31/12/2014	0	0	0	0	0	0	0	0	0	0	0	0	0	0	0	0	0	0.734	27.1	17.18	1763.33	159.72
350990	Cananéia	LITORAL SUL PAULISTA	REGISTRO	0	0	0	01/01/1997	31/12/2014	31/12/2014	31/12/2014	0	0	0	0	0	0	0	0	0	0	0	0	1	0	0	0	0	0.704	26.35	17.35	1927.72	184.36
351480	Eldorado	LITORAL SUL PAULISTA	REGISTRO	0	0	0	01/01/1997	31/12/2014	31/12/2014	31/12/2014	0	0	0	0	0	0	0	0	0	0	0	0	0	0	0	0	0	0.691	27.5	17.03	1587.42	145.31
352030	Iguape	LITORAL SUL PAULISTA	REGISTRO	0	0	0	01/01/1997	31/12/2014	31/12/2014	31/12/2014	0	0	0	0	0	0	0	0	0	0	0	0	0	0	0	0	0	0.726	26.41	17.48	1802.43	177.17
352042	Ilha Comprida	LITORAL SUL PAULISTA	REGISTRO	0	0	0	01/01/1997	31/12/2014	31/12/2014	31/12/2014	0	0	0	0	0	0	0	0	0	0	0	0	0	0	0	0	0	0.725	26.42	17.42	1861.47	182.45
352460	Jacupiranga	LITORAL SUL PAULISTA	REGISTRO	0	0	0	01/01/1997	31/12/2014	31/12/2014	31/12/2014	0	0	0	0	0	0	0	0	0	0	0	0	0	0	0	0	0	0.717	27.16	17.31	1824.17	164.15
352610	Juquiá	LITORAL SUL PAULISTA	REGISTRO	0	0	0	01/01/1997	31/12/2014	31/12/2014	31/12/2014	0	0	0	0	0	0	0	0	0	0	0	0	0	0	0	0	0	0.7	26.77	17	1612.49	160.92
352990	Miracatu	LITORAL SUL PAULISTA	REGISTRO	0	0	0	01/01/1997	31/12/2014	31/12/2014	31/12/2014	0	0	0	0	0	0	0	0	0	0	0	0	0	0	0	0	0	0.697	26.75	16.85	1610.35	167.44
353620	Pariquera-Açu	LITORAL SUL PAULISTA	REGISTRO	0	0	0	01/01/1997	31/12/2014	31/12/2014	31/12/2014	0	0	0	0	0	0	0	0	0	0	0	0	0	0	0	0	0	0.736	26.86	17.4	1787.51	177.08
354260	Registro	LITORAL SUL PAULISTA	REGISTRO	0	0	0	01/01/1997	31/12/2014	31/12/2014	31/12/2014	0	0	0	0	0	0	1	0	0	0	0	0	1	0	0	0	0	0.754	26.99	17.61	1710.04	173.61
355180	Sete Barras	LITORAL SUL PAULISTA	REGISTRO	0	0	0	01/01/1997	31/12/2014	31/12/2014	31/12/2014	0	0	0	0	0	0	0	0	0	0	0	0	0	0	0	0	0	0.673	27.08	17.26	1618.49	159.36
352330	Itariri	LITORAL SUL PAULISTA	ITANHAÉM	0	0	0	01/01/1997	31/12/2014	31/12/2014	31/12/2014	0	0	0	0	0	0	0	0	0	0	0	0	0	0	0	0	0	0.677	26.36	16.78	1690.95	165.46
353110	Mongaguá	LITORAL SUL PAULISTA	ITANHAÉM	0	0	0	01/01/1997	31/12/2014	31/12/2014	31/12/2014	0	0	0	0	0	0	0	0	0	0	0	0	0	0	0	0	1	0.759	26.37	16.87	1734.63	155.63
353720	Pedro de Toledo	LITORAL SUL PAULISTA	ITANHAÉM	0	0	0	01/01/1997	31/12/2014	31/12/2014	31/12/2014	0	0	0	0	0	0	0	0	0	0	0	0	0	0	0	0	0	0.696	26.35	16.44	1630.76	158.01
353760	Peruíbe	LITORAL SUL PAULISTA	ITANHAÉM	0	0	0	01/01/1997	31/12/2014	31/12/2014	31/12/2014	0	0	0	0	0	0	0	0	0	0	0	0	0	0	0	0	0	0.749	26.3	16.75	1702.69	163.51
350700	Boituva	ITAPETININGA	TATUÍ	0	0	0	01/01/1997	31/12/2014	31/12/2014	31/12/2014	0	0	0	0	0	0	0	0	0	0	0	0	0	0	0	1	0	0.78	27.93	15.3	1218.9	104.68
351150	Cerquilho	ITAPETININGA	TATUÍ	0	0	0	01/01/1997	31/12/2014	31/12/2014	31/12/2014	0	0	0	0	0	0	0	0	0	0	0	0	0	0	0	1	0	0.782	28.09	15.27	1223.1	104.16
351160	Cesário Lange	ITAPETININGA	TATUÍ	0	0	0	01/01/1997	31/12/2014	31/12/2014	31/12/2014	0	0	0	0	0	0	0	0	0	0	0	0	0	0	0	1	0	0.706	27.84	15.25	1283.53	105.66
352640	Laranjal Paulista	ITAPETININGA	TATUÍ	0	0	0	01/01/1997	31/12/2014	31/12/2014	31/12/2014	0	0	0	0	0	0	0	0	0	0	0	0	0	0	0	1	0	0.729	28.18	15.29	1270.33	106.46
353750	Pereiras	ITAPETININGA	TATUÍ	0	0	0	01/01/1997	31/12/2014	31/12/2014	31/12/2014	0	0	0	0	0	0	0	0	0	0	0	0	0	0	0	1	0	0.736	27.84	15.32	1307.93	107.17
354050	Porangaba	ITAPETININGA	TATUÍ	0	0	0	01/01/1997	31/12/2014	31/12/2014	31/12/2014	0	0	0	0	0	0	0	0	0	0	0	0	0	0	0	1	0	0.703	27.49	15.43	1356.14	109.58
354165	Quadra	ITAPETININGA	TATUÍ	0	0	0	01/01/1997	31/12/2014	31/12/2014	31/12/2014	0	0	0	0	0	0	0	0	0	0	0	0	0	0	0	1	0	0.678	27.45	15.36	1333.51	107.62
355400	Tatuí	ITAPETININGA	TATUÍ	0	0	0	01/01/1997	31/12/2014	31/12/2014	31/12/2014	0	0	0	0	0	0	1	0	0	0	0	0	0	0	0	1	0	0.752	27.69	15.14	1290.38	105.7
355465	Torre de Pedra	ITAPETININGA	TATUÍ	0	0	0	01/01/1997	31/12/2014	31/12/2014	31/12/2014	0	0	0	0	0	0	0	0	0	0	0	0	0	0	0	1	0	0.714	27.22	15.51	1383.76	110.95
350500	Barăo de Antonina	ITAPETININGA	ITAPEVA	0	0	0	01/01/1997	31/12/2014	31/12/2014	31/12/2014	0	0	0	0	0	0	0	0	0	0	0	0	0	0	0	0	0	0.711	26.74	14.97	1598.36	120.9
350715	Bom Sucesso de Itararé	ITAPETININGA	ITAPEVA	0	0	0	01/01/1997	31/12/2014	31/12/2014	31/12/2014	0	0	0	0	0	0	0	0	0	0	0	0	0	0	0	0	0	0.66	25.68	14.89	1593.12	138
350800	Buri	ITAPETININGA	ITAPEVA	0	0	0	01/01/1997	31/12/2014	31/12/2014	31/12/2014	0	0	0	0	0	0	0	0	0	0	0	0	0	0	0	0	0	0.667	26.35	15.37	1497.95	118.72
351260	Coronel Macedo	ITAPETININGA	ITAPEVA	0	0	0	01/01/1997	31/12/2014	31/12/2014	31/12/2014	0	0	0	0	0	0	0	0	0	0	0	0	0	0	0	0	0	0.69	26.34	14.77	1625.24	123.02
352170	Itaberá	ITAPETININGA	ITAPEVA	0	0	0	01/01/1997	31/12/2014	31/12/2014	31/12/2014	0	0	0	0	0	0	0	0	0	0	0	0	0	0	0	0	0	0.693	25.68	14.48	1619.7	126.24
352240	Itapeva	ITAPETININGA	ITAPEVA	0	0	0	01/01/1997	31/12/2014	31/12/2014	31/12/2014	0	0	0	0	0	0	1	0	0	0	0	0	0	0	0	0	0	0.732	26.21	15.07	1563.08	119.12
352280	Itaporanga	ITAPETININGA	ITAPEVA	0	0	0	01/01/1997	31/12/2014	31/12/2014	31/12/2014	0	0	0	0	0	0	0	0	0	0	0	0	0	0	0	0	0	0.719	26.31	14.73	1621.93	123.66
352320	Itararé	ITAPETININGA	ITAPEVA	0	0	0	01/01/1997	31/12/2014	31/12/2014	31/12/2014	0	0	0	0	0	0	0	0	0	0	0	0	0	0	0	0	0	0.703	24.57	13.75	1662.12	136.47
353282	Nova Campina	ITAPETININGA	ITAPEVA	0	0	0	01/01/1997	31/12/2014	31/12/2014	31/12/2014	0	0	0	0	0	0	0	0	0	0	0	0	0	0	0	0	0	0.651	25.94	15.03	1573.71	132.54
354350	Riversul	ITAPETININGA	ITAPEVA	0	0	0	01/01/1997	31/12/2014	31/12/2014	31/12/2014	0	0	0	0	0	0	0	0	0	0	0	0	0	0	0	0	0	0.664	25.72	14.42	1640.68	127.81
355380	Taquarituba	ITAPETININGA	ITAPEVA	0	0	0	01/01/1997	31/12/2014	31/12/2014	31/12/2014	0	0	0	0	0	0	0	0	0	0	0	0	0	0	0	0	1	0.701	26.59	14.95	1623.26	121.46
355385	Taquarivaí	ITAPETININGA	ITAPEVA	0	0	0	01/01/1997	31/12/2014	31/12/2014	31/12/2014	0	0	0	0	0	0	0	0	0	0	0	0	0	0	0	0	0	0.679	26.26	15.3	1528.38	122.52
350075	Alambari	ITAPETININGA	ITAPETININGA	0	0	0	01/01/1997	31/12/2014	31/12/2014	31/12/2014	0	0	0	0	0	0	0	0	0	0	0	0	0	0	0	1	0	0.712	27.06	15.52	1345.55	110.56
350220	Angatuba	ITAPETININGA	ITAPETININGA	0	0	0	01/01/1997	31/12/2014	31/12/2014	31/12/2014	0	0	0	0	0	0	0	0	0	0	0	0	0	0	0	0	0	0.719	26.71	15.54	1455.17	114.71
350945	Campina do Monte Alegre	ITAPETININGA	ITAPETININGA	0	0	0	01/01/1997	31/12/2014	31/12/2014	31/12/2014	0	0	0	0	0	0	0	0	0	0	0	0	0	0	0	0	0	0.805	26.49	15.52	1462.1	115.83
351850	Guareí	ITAPETININGA	ITAPETININGA	0	0	0	01/01/1997	31/12/2014	31/12/2014	31/12/2014	0	0	0	0	0	0	0	0	0	0	0	0	0	0	0	0	1	0.687	27.01	15.55	1389.68	110.68
352230	Itapetininga	ITAPETININGA	ITAPETININGA	0	0	0	01/01/1997	31/12/2014	31/12/2014	31/12/2014	0	0	0	0	0	0	1	0	0	0	0	0	0	0	0	0	1	0.763	26.43	15.89	1399.6	112.27
350270	Apiaí	ITAPETININGA	CAPĂO BONITO	0	0	0	01/01/1997	31/12/2014	31/12/2014	31/12/2014	0	0	0	0	0	0	0	0	0	0	0	0	1	0	0	0	0	0.71	26.5	15.78	1551.29	139.29
350535	Barra do Chapéu	ITAPETININGA	CAPĂO BONITO	0	0	0	01/01/1997	31/12/2014	31/12/2014	31/12/2014	0	0	0	0	0	0	0	0	0	0	0	0	0	0	0	0	0	0.66	26.22	15.46	1555.67	140.82
351020	Capăo Bonito	ITAPETININGA	CAPĂO BONITO	0	0	0	01/01/1997	31/12/2014	31/12/2014	31/12/2014	0	0	0	0	0	0	1	0	0	0	0	0	0	0	0	0	0	0.699	25.99	15.45	1481.41	132.17
351760	Guapiara	ITAPETININGA	CAPĂO BONITO	0	0	0	01/01/1997	31/12/2014	31/12/2014	31/12/2014	0	0	0	0	0	0	0	0	0	0	0	0	0	0	0	0	0	0.725	26.46	15.74	1533.03	133.33
352120	Iporanga	ITAPETININGA	CAPĂO BONITO	0	0	0	01/01/1997	31/12/2014	31/12/2014	31/12/2014	0	0	0	0	0	0	0	0	0	0	0	0	0	0	0	0	0	0.703	26.85	16.38	1584.33	143.04
352215	Itaóca	ITAPETININGA	CAPĂO BONITO	0	0	0	01/01/1997	31/12/2014	31/12/2014	31/12/2014	0	0	0	0	0	0	0	0	0	0	0	0	0	0	0	0	0	0.68	26.7	16.19	1563.49	145.08
352265	Itapirapuă Paulista	ITAPETININGA	CAPĂO BONITO	0	0	0	01/01/1997	31/12/2014	31/12/2014	31/12/2014	0	0	0	0	0	0	0	0	0	0	0	0	0	0	0	0	0	0.661	26.2	15.64	1576.61	141.92
354300	Ribeirăo Branco	ITAPETININGA	CAPĂO BONITO	0	0	0	01/01/1997	31/12/2014	31/12/2014	31/12/2014	0	0	0	0	0	0	0	0	0	0	0	0	0	0	0	0	0	0.639	26.35	15.54	1549.6	133.74
354325	Ribeirăo Grande	ITAPETININGA	CAPĂO BONITO	0	0	0	01/01/1997	31/12/2014	31/12/2014	31/12/2014	0	0	0	0	0	0	0	0	0	0	0	0	0	0	0	0	0	0.705	26.47	15.9	1520.62	136.08
350870	Caconde	CAMPINAS	SĂO JOĂO DA BOA VISTA	0	0	0	01/01/1997	31/12/2014	31/12/2014	31/12/2014	0	0	0	0	0	0	0	0	0	0	0	0	0	0	1	0	0	0.742	28.8	15.86	1463.7	139.53
351080	Casa Branca	CAMPINAS	SĂO JOĂO DA BOA VISTA	0	0	0	01/01/1997	31/12/2014	31/12/2014	31/12/2014	0	0	0	0	0	0	0	0	0	0	0	0	0	0	0	0	1	0.734	28.61	15.98	1464.48	122.18
351390	Divinolândia	CAMPINAS	SĂO JOĂO DA BOA VISTA	0	0	0	01/01/1997	31/12/2014	31/12/2014	31/12/2014	0	0	0	0	0	0	0	0	0	0	0	0	0	0	1	0	0	0.734	28.6	15.85	1469.56	138.39
351518	Espírito Santo do Pinhal	CAMPINAS	SĂO JOĂO DA BOA VISTA	1	1	0	01/01/1997	01/01/1997	01/06/2005	31/12/2014	1994	11	2005	6	0	0	0	0	0	0	0	0	0	0	1	0	0	0.787	27.65	15.93	1485.33	138.48
352380	Itobi	CAMPINAS	SĂO JOĂO DA BOA VISTA	0	0	0	01/01/1997	31/12/2014	31/12/2014	31/12/2014	0	0	0	0	0	0	0	0	0	0	0	0	0	0	0	0	0	0.717	28.55	15.89	1461.14	130.52
353050	Mococa	CAMPINAS	SĂO JOĂO DA BOA VISTA	0	0	0	01/01/1997	31/12/2014	31/12/2014	31/12/2014	0	0	0	0	0	0	0	0	0	0	0	0	0	0	1	0	1	0.762	29	16.42	1497.26	127.74
354810	Santo Antônio do Jardim	CAMPINAS	SĂO JOĂO DA BOA VISTA	0	0	0	01/01/1997	31/12/2014	31/12/2014	31/12/2014	0	0	0	0	0	0	0	0	0	0	0	0	0	0	1	0	0	0.714	27.73	15.79	1493.56	141.72
354910	Săo Joăo da Boa Vista	CAMPINAS	SĂO JOĂO DA BOA VISTA	1	0	0	01/01/1997	01/11/2013	31/12/2014	31/12/2014	2013	11	0	0	0	0	1	0	0	0	0	0	0	0	1	0	0	0.797	28.06	15.99	1493.99	140.97
354970	Săo José do Rio Pardo	CAMPINAS	SĂO JOĂO DA BOA VISTA	0	0	0	01/01/1997	31/12/2014	31/12/2014	31/12/2014	0	0	0	0	0	0	0	0	0	0	0	0	1	0	0	0	0	0.774	28.75	16.06	1473.89	131.49
355080	Săo Sebastiăo da Grama	CAMPINAS	SĂO JOĂO DA BOA VISTA	0	0	0	01/01/1997	31/12/2014	31/12/2014	31/12/2014	0	0	0	0	0	0	0	0	0	0	0	0	0	0	1	0	0	0.701	28.5	16	1470	135
355330	Tambaú	CAMPINAS	SĂO JOĂO DA BOA VISTA	0	0	0	01/01/1997	31/12/2014	31/12/2014	31/12/2014	0	0	0	0	0	0	0	0	0	0	0	0	0	0	0	0	0	0.731	28.96	16.32	1474.79	122.46
355360	Tapiratiba	CAMPINAS	SĂO JOĂO DA BOA VISTA	0	0	0	01/01/1997	31/12/2014	31/12/2014	31/12/2014	0	0	0	0	0	0	0	0	0	0	0	0	0	0	1	0	0	0.751	28.96	16.05	1466.77	135.85
355640	Vargem Grande do Sul	CAMPINAS	SĂO JOĂO DA BOA VISTA	0	0	0	01/01/1997	31/12/2014	31/12/2014	31/12/2014	0	0	0	0	0	0	0	0	0	0	0	0	0	0	0	0	0	0.737	28.34	15.75	1448.85	133.04
350030	Aguaí	CAMPINAS	PIRAÇUNUNGA	0	0	0	01/01/1997	31/12/2014	31/12/2014	31/12/2014	0	0	0	0	0	0	0	0	0	0	0	0	0	0	0	0	0	0.715	28.23	15.91	1457.65	128.99
353930	Pirassununga	CAMPINAS	PIRAÇUNUNGA	0	0	0	01/01/1997	31/12/2014	31/12/2014	31/12/2014	0	0	0	0	0	0	1	0	0	0	0	0	1	0	0	0	0	0.801	28.51	15.99	1438.79	119.74
354070	Porto Ferreira	CAMPINAS	PIRAÇUNUNGA	0	0	0	01/01/1997	31/12/2014	31/12/2014	31/12/2014	0	0	0	0	0	0	0	0	0	0	0	0	0	0	0	0	0	0.751	28.69	16.17	1448.25	118.98
354630	Santa Cruz das Palmeiras	CAMPINAS	PIRAÇUNUNGA	0	0	0	01/01/1997	31/12/2014	31/12/2014	31/12/2014	0	0	0	0	0	0	0	0	0	0	0	0	0	0	0	0	0	0.728	28.62	16.06	1456.64	121.05
350380	Artur Nogueira	CAMPINAS	MOJI-MIRIM	0	0	0	01/01/1997	31/12/2014	31/12/2014	31/12/2014	0	0	0	0	0	0	0	0	0	0	0	0	0	0	0	1	0	0.749	28.54	15.71	1401.72	125.41
351515	Engenheiro Coelho	CAMPINAS	MOJI-MIRIM	0	0	0	01/01/1997	31/12/2014	31/12/2014	31/12/2014	0	0	0	0	0	0	0	0	0	0	0	0	0	0	0	0	0	0.732	28.43	15.7	1401.73	125.09
352260	Itapira	CAMPINAS	MOJI-MIRIM	0	0	0	01/01/1997	31/12/2014	31/12/2014	31/12/2014	0	0	0	0	0	0	0	0	0	0	0	0	0	0	1	0	0	0.762	27.74	15.52	1487.09	137.09
353070	Mogi Guaçu	CAMPINAS	MOJI-MIRIM	0	0	0	01/01/1997	31/12/2014	31/12/2014	31/12/2014	0	0	0	0	0	0	0	0	0	0	0	0	0	0	0	0	1	0.774	28.11	15.86	1454.25	130.36
353080	Mogi Mirim	CAMPINAS	MOJI-MIRIM	0	0	0	01/01/1997	31/12/2014	31/12/2014	31/12/2014	0	0	0	0	0	0	1	0	0	0	0	0	0	0	0	0	1	0.784	28.19	15.72	1449.34	130.43
354800	Santo Antônio de Posse	CAMPINAS	MOJI-MIRIM	0	0	0	01/01/1997	31/12/2014	31/12/2014	31/12/2014	0	0	0	0	0	0	0	0	0	0	0	0	0	0	0	1	0	0.702	28.3	15.64	1457.4	130.46
355730	Estiva Gerbi	CAMPINAS	MOJI-MIRIM	0	0	0	01/01/1997	31/12/2014	31/12/2014	31/12/2014	0	0	0	0	0	0	0	0	0	0	0	0	0	0	0	0	0	0.74	27.95	15.87	1466.85	133.44
350160	Americana	CAMPINAS	CAMPINAS	0	0	0	01/01/1997	31/12/2014	31/12/2014	31/12/2014	0	0	0	0	0	0	0	0	0	0	0	0	1	0	0	1	1	0.811	28.93	15.47	1302.53	120.92
350950	Campinas	CAMPINAS	CAMPINAS	1	1	0	01/01/1997	01/12/2009	01/12/2009	31/12/2014	2009	12	2009	12	0	0	1	0	0	0	0	0	1	0	0	1	1	0.769	29.49	16.12	1405.12	121.66
351280	Cosmópolis	CAMPINAS	CAMPINAS	0	0	0	01/01/1997	31/12/2014	31/12/2014	31/12/2014	0	0	0	0	0	0	0	0	0	0	0	0	1	0	0	1	0	0.769	28.75	15.68	1367.55	123.28
351490	Elias Fausto	CAMPINAS	CAMPINAS	0	0	0	01/01/1997	31/12/2014	31/12/2014	31/12/2014	0	0	0	0	0	0	0	0	0	0	0	0	0	0	0	1	0	0.695	28.69	15.24	1108.19	108.68
351905	Holambra	CAMPINAS	CAMPINAS	0	0	0	01/01/1997	31/12/2014	31/12/2014	31/12/2014	0	0	0	0	0	0	0	0	0	0	0	0	0	0	0	1	0	0.793	28.62	15.76	1419.91	126.45
351907	Hortolândia	CAMPINAS	CAMPINAS	0	0	0	01/01/1997	31/12/2014	31/12/2014	31/12/2014	0	0	0	0	0	0	0	0	0	0	0	0	0	0	0	1	1	0.756	29.18	15.62	1294.22	119.36
352050	Indaiatuba	CAMPINAS	CAMPINAS	0	0	0	01/01/1997	31/12/2014	31/12/2014	31/12/2014	0	0	0	0	0	0	0	0	0	0	0	0	0	0	0	1	0	0.788	28.52	15.39	1260.09	113.09
352470	Jaguariúna	CAMPINAS	CAMPINAS	1	0	0	01/01/1997	01/10/2009	31/12/2014	31/12/2014	2009	10	0	0	0	0	0	0	0	0	0	0	0	0	0	1	0	0.784	28.69	15.79	1433.86	126.87
353180	Monte Mor	CAMPINAS	CAMPINAS	0	0	0	01/01/1997	31/12/2014	31/12/2014	31/12/2014	0	0	0	0	0	0	0	0	0	0	0	0	0	0	0	1	0	0.71	29.02	15.35	1180.39	114.07
353340	Nova Odessa	CAMPINAS	CAMPINAS	0	0	0	01/01/1997	31/12/2014	31/12/2014	31/12/2014	0	0	0	0	0	0	0	0	0	0	0	0	0	0	0	1	0	0.791	29.12	15.41	1274.44	120.93
353650	Paulínia	CAMPINAS	CAMPINAS	0	0	0	01/01/1997	31/12/2014	31/12/2014	31/12/2014	0	0	0	0	0	0	1	0	0	0	0	0	0	0	0	1	0	0.795	28.99	15.85	1381.51	122.7
353710	Pedreira	CAMPINAS	CAMPINAS	0	0	0	01/01/1997	31/12/2014	31/12/2014	31/12/2014	0	0	0	0	0	0	0	0	0	0	0	0	0	0	0	1	0	0.769	28.32	15.56	1467.41	130.05
355240	Sumaré	CAMPINAS	CAMPINAS	0	0	0	01/01/1997	31/12/2014	31/12/2014	31/12/2014	0	0	0	0	0	0	0	0	0	0	0	0	0	0	0	1	1	0.762	29.14	15.43	1267.17	119.84
355620	Valinhos	CAMPINAS	CAMPINAS	1	0	0	01/01/1997	01/02/2013	31/12/2014	31/12/2014	2013	2	0	0	0	0	0	0	0	0	0	0	0	0	0	1	0	0.819	28.55	15.84	1434.78	120.84
355670	Vinhedo	CAMPINAS	CAMPINAS	0	0	0	01/01/1997	31/12/2014	31/12/2014	31/12/2014	0	0	0	0	0	0	0	0	0	0	0	0	0	0	0	1	0	0.817	28.23	15.58	1422.63	121.39
350050	Águas de Lindóia	CAMPINAS	AMPARO	1	0	0	01/01/1997	01/02/2010	31/12/2014	31/12/2014	2010	2	0	0	0	0	0	0	0	0	0	0	1	0	1	0	0	0.745	27.42	15.16	1502.32	141.25
350190	Amparo	CAMPINAS	AMPARO	0	0	0	01/01/1997	31/12/2014	31/12/2014	31/12/2014	0	0	0	0	0	0	1	0	0	0	0	0	1	0	0	1	0	0.785	27.88	15.29	1489.26	134.31
352700	Lindóia	CAMPINAS	AMPARO	0	0	0	01/01/1997	31/12/2014	31/12/2014	31/12/2014	0	0	0	0	0	0	0	0	0	0	0	0	0	0	0	0	0	0.742	27.49	15.17	1502.06	139.88
353120	Monte Alegre do Sul	CAMPINAS	AMPARO	0	0	0	01/01/1997	31/12/2014	31/12/2014	31/12/2014	0	0	0	0	0	0	0	0	0	0	0	0	0	0	0	1	0	0.768	27.38	14.89	1513.62	138.95
353680	Pedra Bela	CAMPINAS	AMPARO	0	0	0	01/01/1997	31/12/2014	31/12/2014	31/12/2014	0	0	0	0	0	0	0	0	0	0	0	0	0	0	1	1	0	0.677	26.72	14.81	1485.8	142.66
353820	Pinhalzinho	CAMPINAS	AMPARO	0	0	0	01/01/1997	31/12/2014	31/12/2014	31/12/2014	0	0	0	0	0	0	0	0	0	0	0	0	0	0	0	1	0	0.725	26.97	14.85	1492.22	140.59
355160	Serra Negra	CAMPINAS	AMPARO	0	0	0	01/01/1997	31/12/2014	31/12/2014	31/12/2014	0	0	0	0	0	0	0	0	0	0	0	0	0	0	0	0	0	0.767	27.54	15.13	1503.51	138.72
355210	Socorro	CAMPINAS	AMPARO	1	0	0	01/01/1997	01/01/1997	31/12/2014	31/12/2014	1995	8	0	0	0	0	0	0	0	0	0	0	0	0	1	1	0	0.729	27.15	14.89	1504.19	142.09
350880	Cafelândia	BAURU	LINS	1	1	1	01/01/1997	01/11/2004	01/06/2004	01/04/2007	2004	11	2004	6	2007	4	0	0	0	0	1	0	1	0	0	1	0	0.729	29.77	17.57	1328.91	88.65
351700	Getulina	BAURU	LINS	1	1	1	01/01/1997	01/10/2005	01/06/2009	01/03/2005	2005	10	2009	6	2005	3	0	0	0	0	0	0	0	0	0	0	1	0.717	29.88	17.75	1345.49	87.68
351720	Guaiçara	BAURU	LINS	1	1	1	01/01/1997	01/08/2003	01/06/2003	01/10/2004	2003	8	2003	6	2004	10	0	0	0	0	1	0	0	0	0	1	0	0.728	30.14	17.89	1323.51	85.65
351730	Guaimbę	BAURU	LINS	1	0	0	01/01/1997	01/05/2010	31/12/2014	31/12/2014	2010	5	0	0	0	0	0	0	0	0	0	0	0	0	0	0	0	0.753	29.63	17.49	1339.82	87.08
352580	Júlio Mesquita	BAURU	LINS	0	0	0	01/01/1997	31/12/2014	31/12/2014	31/12/2014	0	0	0	0	0	0	0	0	0	0	0	0	0	0	0	0	0	0.716	29.4	17.21	1337.02	87.71
352710	Lins	BAURU	LINS	1	1	1	01/01/1997	01/03/2003	01/06/2003	01/10/2003	2003	3	2003	6	2003	10	1	0	0	0	1	0	1	0	0	1	1	0.786	29.99	17.84	1327.18	85.78
354160	Promissăo	BAURU	LINS	1	1	1	01/01/1997	01/09/1999	01/06/1999	01/06/2002	1999	9	1999	6	2002	6	0	1	1	0	1	0	1	0	0	1	0	0.743	30.31	17.93	1324.96	85.57
354460	Sabino	BAURU	LINS	1	0	0	01/01/1997	01/02/2012	31/12/2014	31/12/2014	2012	2	0	0	0	0	0	0	0	0	0	0	0	0	0	1	0	0.728	30.15	17.83	1307.09	87.72
350520	Bariri	BAURU	JAÚ	1	0	0	01/01/1997	01/09/2008	31/12/2014	31/12/2014	2008	9	0	0	0	0	0	0	0	0	0	0	0	0	0	1	0	0.75	29.22	16.8	1408.3	104.79
350530	Barra Bonita	BAURU	JAÚ	1	0	0	01/01/1997	01/11/2010	31/12/2014	31/12/2014	2010	11	0	0	0	0	0	0	0	0	0	0	1	0	0	1	0	0.788	28.33	15.98	1448.54	119.46
350680	Bocaina	BAURU	JAÚ	0	0	0	01/01/1997	31/12/2014	31/12/2014	31/12/2014	0	0	0	0	0	0	0	0	0	0	0	0	0	0	0	1	0	0.742	29.06	16.58	1426.34	106.26
350730	Boracéia	BAURU	JAÚ	0	0	0	01/01/1997	31/12/2014	31/12/2014	31/12/2014	0	0	0	0	0	0	0	0	0	0	0	0	0	0	0	1	0	0.754	29.13	16.71	1414.31	106.75
351410	Dois Córregos	BAURU	JAÚ	0	0	0	01/01/1997	31/12/2014	31/12/2014	31/12/2014	0	0	0	0	0	0	0	0	0	0	0	0	0	0	0	1	0	0.725	28.45	15.82	1439.79	111.89
352000	Igaraçu do Tietę	BAURU	JAÚ	0	0	0	01/01/1997	31/12/2014	31/12/2014	31/12/2014	0	0	0	0	0	0	0	0	0	0	0	0	0	0	0	1	0	0.768	28.13	15.94	1444.81	123.81
352200	Itaju	BAURU	JAÚ	0	0	0	01/01/1997	31/12/2014	31/12/2014	31/12/2014	0	0	0	0	0	0	0	0	0	0	0	0	0	0	0	1	0	0.705	29.35	16.99	1388.22	102.51
352290	Itapuí	BAURU	JAÚ	0	0	0	01/01/1997	31/12/2014	31/12/2014	31/12/2014	0	0	0	0	0	0	0	0	0	0	0	0	0	0	0	1	0	0.725	28.97	16.51	1436.52	109.48
352530	Jaú	BAURU	JAÚ	0	0	1	01/01/1997	31/12/2014	31/12/2014	01/04/2004	0	0	0	0	2004	4	1	0	0	0	0	0	1	0	0	1	1	0.778	28.87	16.28	1463.98	110.34
352800	Macatuba	BAURU	JAÚ	0	0	0	01/01/1997	31/12/2014	31/12/2014	31/12/2014	0	0	0	0	0	0	0	0	0	0	0	0	0	0	0	1	0	0.77	28.4	16.18	1444.36	118.96
352980	Mineiros do Tietę	BAURU	JAÚ	0	0	0	01/01/1997	31/12/2014	31/12/2014	31/12/2014	0	0	0	0	0	0	0	0	0	0	0	0	0	0	0	1	0	0.73	28.33	15.85	1443.99	116.56
353670	Pederneiras	BAURU	JAÚ	1	1	0	01/01/1997	01/03/2013	01/03/2013	31/12/2014	2013	3	2013	3	0	0	0	0	0	0	0	0	1	0	0	1	0	0.739	28.98	16.61	1416.58	109.37
350230	Anhembi	BAURU	BOTUCATU	0	0	0	01/01/1997	31/12/2014	31/12/2014	31/12/2014	0	0	0	0	0	0	0	0	0	0	0	0	1	0	0	1	0	0.721	27.84	15.4	1396.68	112.61
350690	Bofete	BAURU	BOTUCATU	0	0	0	01/01/1997	31/12/2014	31/12/2014	31/12/2014	0	0	0	0	0	0	0	0	0	0	0	0	0	0	0	1	0	0.705	27.27	15.57	1401.85	113.4
350750	Botucatu	BAURU	BOTUCATU	0	0	0	01/01/1997	31/12/2014	31/12/2014	31/12/2014	0	0	0	0	0	0	1	0	0	0	0	0	1	0	0	1	0	0.8	27.18	15.9	1442.55	122.62
351230	Conchas	BAURU	BOTUCATU	0	0	0	01/01/1997	31/12/2014	31/12/2014	31/12/2014	0	0	0	0	0	0	0	0	0	0	0	0	0	0	0	1	0	0.736	27.88	15.35	1345.18	109.64
353610	Pardinho	BAURU	BOTUCATU	0	0	0	01/01/1997	31/12/2014	31/12/2014	31/12/2014	0	0	0	0	0	0	0	0	0	0	0	0	0	0	0	0	0	0.727	27.14	15.65	1427.42	115.98
354105	Pratânia	BAURU	BOTUCATU	0	0	0	01/01/1997	31/12/2014	31/12/2014	31/12/2014	0	0	0	0	0	0	0	0	0	0	0	0	0	0	0	0	0	0.701	27.48	15.89	1459.09	125.37
355010	Săo Manuel	BAURU	BOTUCATU	0	0	0	01/01/1997	31/12/2014	31/12/2014	31/12/2014	0	0	0	0	0	0	0	0	0	0	0	0	1	0	0	1	0	0.744	27.6	15.76	1435.26	133.46
350070	Agudos	BAURU	BAURU	1	1	1	01/01/1997	01/11/2003	01/06/2006	01/03/2006	2003	11	2006	6	2006	3	0	0	0	0	0	0	1	0	0	1	0	0.745	28.52	16.29	1430.23	111.15
350340	Arealva	BAURU	BAURU	1	1	0	01/01/1997	01/10/2008	01/06/2011	31/12/2014	2008	10	2011	6	0	0	0	0	0	0	0	0	0	0	0	1	0	0.744	29.36	16.98	1378.07	102.16
350360	Areiópolis	BAURU	BAURU	0	0	0	01/01/1997	31/12/2014	31/12/2014	31/12/2014	0	0	0	0	0	0	0	0	0	0	0	0	0	0	0	1	0	0.695	27.89	15.93	1444.76	127.35
350430	Avaí	BAURU	BAURU	1	1	1	01/01/1997	01/10/2005	01/06/2005	01/07/2005	2005	10	2005	6	2005	7	0	0	0	0	1	0	1	0	0	1	0	0.714	29.21	16.79	1358.13	97.53
350470	Balbinos	BAURU	BAURU	1	0	0	01/01/1997	01/02/2012	31/12/2014	31/12/2014	2012	2	0	0	0	0	0	0	0	0	0	0	0	0	0	1	1	0.669	29.51	17.2	1342.32	93.86
350600	Bauru	BAURU	BAURU	1	1	1	01/01/1997	01/08/2002	01/06/2002	01/01/2003	2002	8	2002	6	2003	1	1	0	0	0	1	0	1	0	0	1	1	0.801	29.37	16.92	1367.52	102.71
350745	Borebi	BAURU	BAURU	0	0	0	01/01/1997	31/12/2014	31/12/2014	31/12/2014	0	0	0	0	0	0	0	0	0	0	0	0	0	0	0	1	0	0.705	28.13	16.09	1452.94	116.88
350830	Cabrália Paulista	BAURU	BAURU	0	0	0	01/01/1997	31/12/2014	31/12/2014	31/12/2014	0	0	0	0	0	0	0	0	0	0	0	0	0	0	0	0	0	0.694	28.74	16.34	1395.96	101.61
351450	Duartina	BAURU	BAURU	1	0	0	01/01/1997	01/02/2008	31/12/2014	31/12/2014	2008	2	0	0	0	0	0	0	0	0	0	0	0	0	0	0	0	0.748	28.81	16.38	1378.21	98.58
351810	Guarantă	BAURU	BAURU	1	1	1	01/01/1997	01/01/2004	01/06/2003	01/01/2003	2004	1	2003	6	2003	1	0	0	0	0	1	0	0	0	0	1	0	0.763	29.47	17.21	1334.24	89.26
351910	Iacanga	BAURU	BAURU	0	0	0	01/01/1997	31/12/2014	31/12/2014	31/12/2014	0	0	0	0	0	0	0	0	0	0	0	0	0	0	0	1	0	0.745	29.5	17.17	1360.87	98.94
352680	Lençóis Paulista	BAURU	BAURU	1	1	1	01/01/1997	01/11/2005	01/06/2011	01/11/2007	2005	11	2011	6	2007	11	0	0	0	0	0	0	0	0	0	1	0	0.764	27.98	16.05	1452.39	121.61
352750	Lucianópolis	BAURU	BAURU	0	0	0	01/01/1997	31/12/2014	31/12/2014	31/12/2014	0	0	0	0	0	0	0	0	0	0	0	0	0	0	0	0	0	0.733	28.72	16.25	1374.61	96.87
353657	Paulistânia	BAURU	BAURU	0	0	0	01/01/1997	31/12/2014	31/12/2014	31/12/2014	0	0	0	0	0	0	0	0	0	0	0	0	0	0	0	0	0	0.718	28.63	16.29	1416.82	105.54
353890	Pirajuí	BAURU	BAURU	1	1	1	01/01/1997	01/08/2005	01/06/2005	01/01/2006	2005	8	2005	6	2006	1	0	0	0	0	1	0	0	0	0	1	1	0.749	29.43	17.11	1340.45	92.59
353940	Piratininga	BAURU	BAURU	1	1	1	01/01/1997	01/04/2005	01/09/2006	01/03/2008	2005	4	2006	9	2008	3	0	0	0	0	0	0	0	0	0	1	0	0.779	28.88	16.52	1397.52	105.18
354010	Pongaí	BAURU	BAURU	0	0	1	01/01/1997	31/12/2014	31/12/2014	01/09/2014	0	0	0	0	2014	9	0	0	0	0	0	0	0	0	0	1	0	0.755	29.7	17.44	1332.27	92.13
354110	Presidente Alves	BAURU	BAURU	1	1	0	01/01/1997	01/11/2006	01/06/2011	31/12/2014	2006	11	2011	6	0	0	0	0	0	0	1	0	0	0	0	1	0	0.735	29.18	16.78	1346.62	93.88
354250	Reginópolis	BAURU	BAURU	0	0	0	01/01/1997	31/12/2014	31/12/2014	31/12/2014	0	0	0	0	0	0	0	0	0	0	0	0	0	0	0	1	1	0.728	29.52	17.2	1350.04	96.52
355550	Ubirajara	BAURU	BAURU	0	0	0	01/01/1997	31/12/2014	31/12/2014	31/12/2014	0	0	0	0	0	0	0	0	0	0	0	0	0	0	0	0	0	0.727	28.78	16.26	1357.4	95.11
355590	Uru	BAURU	BAURU	0	0	0	01/01/1997	31/12/2014	31/12/2014	31/12/2014	0	0	0	0	0	0	0	0	0	0	0	0	0	0	0	1	0	0.712	29.64	17.37	1337.28	93.72
350055	Águas de Santa Bárbara	BAURU	AVARÉ	0	0	0	01/01/1997	31/12/2014	31/12/2014	31/12/2014	0	0	0	0	0	0	0	0	0	0	0	0	0	0	0	0	0	0.757	28.05	15.8	1479.43	114.32
350310	Arandu	BAURU	AVARÉ	0	0	0	01/01/1997	31/12/2014	31/12/2014	31/12/2014	0	0	0	0	0	0	0	0	0	0	0	0	0	0	0	0	0	0.781	27.18	15.43	1531.64	118.77
350450	Avaré	BAURU	AVARÉ	0	0	0	01/01/1997	31/12/2014	31/12/2014	31/12/2014	0	0	0	0	0	0	1	0	0	0	0	0	1	0	0	0	1	0.767	27.15	15.71	1505.96	118.27
351140	Cerqueira César	BAURU	AVARÉ	0	0	0	01/01/1997	31/12/2014	31/12/2014	31/12/2014	0	0	0	0	0	0	0	0	0	0	0	0	0	0	0	0	1	0.729	27.49	15.46	1515.93	118.49
351925	Iaras	BAURU	AVARÉ	0	0	0	01/01/1997	31/12/2014	31/12/2014	31/12/2014	0	0	0	0	0	0	0	0	0	0	0	0	0	0	0	0	1	0.674	27.96	15.89	1473.34	115.99
352180	Itaí	BAURU	AVARÉ	0	0	0	01/01/1997	31/12/2014	31/12/2014	31/12/2014	0	0	0	0	0	0	0	0	0	0	0	0	0	0	0	0	1	0.713	26.65	15.11	1580.72	119.75
352350	Itatinga	BAURU	AVARÉ	0	0	0	01/01/1997	31/12/2014	31/12/2014	31/12/2014	0	0	0	0	0	0	0	0	0	0	0	0	0	0	0	0	0	0.706	26.99	15.68	1473.97	118.43
353580	Paranapanema	BAURU	AVARÉ	0	0	0	01/01/1997	31/12/2014	31/12/2014	31/12/2014	0	0	0	0	0	0	0	0	0	0	0	0	1	0	0	0	0	0.717	26.67	15.37	1524.64	117.59
350630	Bernardino de Campos	ASSIS	OURINHOS	0	0	0	01/01/1997	31/12/2014	31/12/2014	31/12/2014	0	0	0	0	0	0	0	0	0	0	0	0	0	0	0	0	1	0.734	28.11	15.66	1487.64	112.9
351015	Canitar	ASSIS	OURINHOS	0	0	0	01/01/1997	31/12/2014	31/12/2014	31/12/2014	0	0	0	0	0	0	0	0	0	0	0	0	0	0	0	0	0	0.721	28.74	15.83	1440.1	106.83
351519	Espírito Santo do Turvo	ASSIS	OURINHOS	0	0	0	01/01/1997	31/12/2014	31/12/2014	31/12/2014	0	0	0	0	0	0	0	0	0	0	0	0	1	0	0	0	0	0.696	28.57	16.21	1431.48	105.02
351540	Fartura	ASSIS	OURINHOS	0	0	0	01/01/1997	31/12/2014	31/12/2014	31/12/2014	0	0	0	0	0	0	0	0	0	0	0	0	0	0	0	0	0	0.732	27.22	15.17	1565.01	118.22
352090	Ipaussu	ASSIS	OURINHOS	0	0	0	01/01/1997	31/12/2014	31/12/2014	31/12/2014	0	0	0	0	0	0	0	0	0	0	0	0	0	0	0	0	0	0.727	28.28	15.73	1466.78	110.42
352860	Manduri	ASSIS	OURINHOS	0	0	0	01/01/1997	31/12/2014	31/12/2014	31/12/2014	0	0	0	0	0	0	0	0	0	0	0	0	0	0	0	0	0	0.739	27.72	15.31	1511.39	118.18
353380	Óleo	ASSIS	OURINHOS	0	0	0	01/01/1997	31/12/2014	31/12/2014	31/12/2014	0	0	0	0	0	0	0	0	0	0	0	0	0	0	0	0	0	0.73	28.07	15.67	1489.39	114.01
353470	Ourinhos	ASSIS	OURINHOS	0	0	0	01/01/1997	31/12/2014	31/12/2014	31/12/2014	0	0	0	0	0	0	1	0	0	0	0	0	0	0	0	0	1	0.778	29.03	15.89	1415.9	104.62
353880	Piraju	ASSIS	OURINHOS	0	0	0	01/01/1997	31/12/2014	31/12/2014	31/12/2014	0	0	0	0	0	0	0	0	0	0	0	0	0	0	0	0	0	0.758	27.53	15.29	1532.34	117.83
354320	Ribeirăo do Sul	ASSIS	OURINHOS	0	0	0	01/01/1997	31/12/2014	31/12/2014	31/12/2014	0	0	0	0	0	0	0	0	0	0	0	0	0	0	0	0	0	0.747	29.06	16.07	1349.62	94.88
354540	Salto Grande	ASSIS	OURINHOS	0	0	0	01/01/1997	31/12/2014	31/12/2014	31/12/2014	0	0	0	0	0	0	0	0	0	0	0	0	0	0	0	0	0	0.704	29.07	15.94	1379.91	98.56
354640	Santa Cruz do Rio Pardo	ASSIS	OURINHOS	0	0	0	01/01/1997	31/12/2014	31/12/2014	31/12/2014	0	0	0	0	0	0	0	0	0	0	0	0	0	0	0	0	0	0.762	28.68	16.29	1456.97	105.09
355050	Săo Pedro do Turvo	ASSIS	OURINHOS	0	0	0	01/01/1997	31/12/2014	31/12/2014	31/12/2014	0	0	0	0	0	0	0	0	0	0	0	0	0	0	0	0	0	0.703	28.89	16.25	1335.88	95.25
355120	Sarutaiá	ASSIS	OURINHOS	0	0	0	01/01/1997	31/12/2014	31/12/2014	31/12/2014	0	0	0	0	0	0	0	0	0	0	0	0	0	0	0	0	0	0.688	27.54	15.3	1536.57	116.71
355300	Taguaí	ASSIS	OURINHOS	0	0	0	01/01/1997	31/12/2014	31/12/2014	31/12/2014	0	0	0	0	0	0	0	0	0	0	0	0	0	0	0	0	0	0.709	26.85	15.01	1596	120.49
355420	Tejupá	ASSIS	OURINHOS	0	0	0	01/01/1997	31/12/2014	31/12/2014	31/12/2014	0	0	0	0	0	0	0	0	0	0	0	0	0	0	0	0	0	0.668	27.1	15.14	1571.73	119.46
355460	Timburi	ASSIS	OURINHOS	0	0	0	01/01/1997	31/12/2014	31/12/2014	31/12/2014	0	0	0	0	0	0	0	0	0	0	0	0	0	0	0	0	0	0.71	27.92	15.5	1503.37	113.41
355720	Chavantes	ASSIS	OURINHOS	0	0	0	01/01/1997	31/12/2014	31/12/2014	31/12/2014	0	0	0	0	0	0	0	0	0	0	0	0	0	0	0	0	0	0.729	28.51	15.78	1455.7	108.56
350400	Assis	ASSIS	ASSIS	0	0	0	01/01/1997	31/12/2014	31/12/2014	31/12/2014	0	0	0	0	0	0	1	0	0	0	0	0	1	0	0	0	1	0.805	28.91	15.91	1387.74	98.91
350720	Borá	ASSIS	ASSIS	0	0	0	01/01/1997	31/12/2014	31/12/2014	31/12/2014	0	0	0	0	0	0	0	0	0	0	0	0	0	0	0	0	0	0.746	29.56	17.06	1340.96	92.64
350980	Campos Novos Paulista	ASSIS	ASSIS	0	0	0	01/01/1997	31/12/2014	31/12/2014	31/12/2014	0	0	0	0	0	0	0	0	0	0	0	0	0	0	0	0	0	0.72	29.04	16.19	1332.56	91.15
351000	Cândido Mota	ASSIS	ASSIS	0	0	0	01/01/1997	31/12/2014	31/12/2014	31/12/2014	0	0	0	0	0	0	0	0	0	0	0	0	0	0	0	0	0	0.789	28.89	15.83	1424.64	99.78
351330	Cruzália	ASSIS	ASSIS	0	0	0	01/01/1997	31/12/2014	31/12/2014	31/12/2014	0	0	0	0	0	0	0	0	0	0	0	0	0	0	0	0	0	0.774	29.64	16.15	1443.27	95.42
351610	Florínia	ASSIS	ASSIS	0	0	0	01/01/1997	31/12/2014	31/12/2014	31/12/2014	0	0	0	0	0	0	0	0	0	0	0	0	1	0	0	0	0	0.713	29.22	16.1	1471.37	97.61
351950	Ibirarema	ASSIS	ASSIS	0	0	0	01/01/1997	31/12/2014	31/12/2014	31/12/2014	0	0	0	0	0	0	0	0	0	0	0	0	0	0	0	0	0	0.708	29.12	15.91	1362.46	94.55
351990	Iepę	ASSIS	ASSIS	0	0	0	01/01/1997	31/12/2014	31/12/2014	31/12/2014	0	0	0	0	0	0	0	0	0	0	0	0	0	0	0	0	0	0.736	29.64	16.56	1438.72	99.86
352790	Lutécia	ASSIS	ASSIS	0	0	0	01/01/1997	31/12/2014	31/12/2014	31/12/2014	0	0	0	0	0	0	0	0	0	0	0	0	0	0	0	0	0	0.72	29.31	16.72	1340.07	91.41
352880	Maracaí	ASSIS	ASSIS	0	0	0	01/01/1997	31/12/2014	31/12/2014	31/12/2014	0	0	0	0	0	0	0	0	0	0	0	0	0	0	0	0	0	0.771	29.82	16.11	1392.46	93.26
353215	Nantes	ASSIS	ASSIS	0	0	0	01/01/1997	31/12/2014	31/12/2014	31/12/2014	0	0	0	0	0	0	0	0	0	0	0	0	0	0	0	0	0	0.714	29.48	17.06	1439.62	97.82
353530	Palmital	ASSIS	ASSIS	0	0	0	01/01/1997	31/12/2014	31/12/2014	31/12/2014	0	0	0	0	0	0	0	0	0	0	0	0	0	0	0	0	0	0.746	28.93	16.07	1368.36	94.83
353550	Paraguaçu Paulista	ASSIS	ASSIS	0	0	0	01/01/1997	31/12/2014	31/12/2014	31/12/2014	0	0	0	0	0	0	0	0	0	0	0	0	0	0	0	0	1	0.762	29.49	16.45	1345.96	91.2
353715	Pedrinhas Paulista	ASSIS	ASSIS	0	0	0	01/01/1997	31/12/2014	31/12/2014	31/12/2014	0	0	0	0	0	0	0	0	0	0	0	0	0	0	0	0	0	0.774	29.49	16.25	1501.67	97.55
353970	Platina	ASSIS	ASSIS	0	0	0	01/01/1997	31/12/2014	31/12/2014	31/12/2014	0	0	0	0	0	0	0	0	0	0	0	0	0	0	0	0	0	0.719	29.02	16.08	1348.74	92.62
354170	Quatá	ASSIS	ASSIS	1	0	0	01/01/1997	01/09/2014	31/12/2014	31/12/2014	2014	9	0	0	0	0	0	0	0	0	0	0	0	0	0	0	0	0.738	29.83	17.21	1342.97	92.61
355395	Tarumă	ASSIS	ASSIS	0	0	0	01/01/1997	31/12/2014	31/12/2014	31/12/2014	0	0	0	0	0	0	0	0	0	0	0	0	0	0	0	0	0	0.753	29.36	15.97	1394.18	94.71
350200	Analândia	ARARAQUARA	SĂO CARLOS	1	0	0	01/01/1997	01/10/2009	31/12/2014	31/12/2014	2009	10	0	0	0	0	0	0	0	0	0	0	0	0	0	1	0	0.754	28.38	15.89	1420.46	114.98
351370	Descalvado	ARARAQUARA	SĂO CARLOS	0	0	0	01/01/1997	31/12/2014	31/12/2014	31/12/2014	0	0	0	0	0	0	0	0	0	0	0	0	1	0	0	0	0	0.76	28.55	16.22	1434.97	115.93
351430	Dourado	ARARAQUARA	SĂO CARLOS	0	0	0	01/01/1997	31/12/2014	31/12/2014	31/12/2014	0	0	0	0	0	0	0	0	0	0	0	0	0	0	0	1	0	0.738	28.87	16.36	1422.28	107.08
351930	Ibaté	ARARAQUARA	SĂO CARLOS	0	0	0	01/01/1997	31/12/2014	31/12/2014	31/12/2014	0	0	0	0	0	0	0	0	0	0	0	0	0	0	0	1	0	0.703	28.63	16.39	1407.28	109.33
354290	Ribeirăo Bonito	ARARAQUARA	SĂO CARLOS	0	0	0	01/01/1997	31/12/2014	31/12/2014	31/12/2014	0	0	0	0	0	0	0	0	0	0	0	0	0	0	0	1	0	0.712	28.74	16.31	1411.55	107.67
354890	Săo Carlos	ARARAQUARA	SĂO CARLOS	1	0	0	01/01/1997	01/06/2008	31/12/2014	31/12/2014	2008	6	0	0	0	0	1	0	0	0	0	0	1	0	0	1	0	0.805	28.32	16.3	1423.22	112.21
350170	Américo Brasiliense	ARARAQUARA	ARARAQUARA	0	0	0	01/01/1997	31/12/2014	31/12/2014	31/12/2014	0	0	0	0	0	0	0	0	0	0	0	0	0	0	0	0	0	0.751	29.01	16.75	1398.98	110.03
350320	Araraquara	ARARAQUARA	ARARAQUARA	0	0	0	01/01/1997	31/12/2014	31/12/2014	31/12/2014	0	0	0	0	0	0	1	0	0	0	0	0	1	0	0	1	1	0.788	29.17	16.86	1371.59	106.49
350670	Boa Esperança do Sul	ARARAQUARA	ARARAQUARA	0	0	0	01/01/1997	31/12/2014	31/12/2014	31/12/2014	0	0	0	0	0	0	0	0	0	0	0	0	0	0	0	1	0	0.681	29.19	16.83	1396.9	103.88
350740	Borborema	ARARAQUARA	ARARAQUARA	0	0	0	01/01/1997	31/12/2014	31/12/2014	31/12/2014	0	0	0	0	0	0	0	0	0	0	0	0	0	0	0	1	0	0.73	29.68	17.39	1340.06	97.63
351400	Dobrada	ARARAQUARA	ARARAQUARA	0	0	0	01/01/1997	31/12/2014	31/12/2014	31/12/2014	0	0	0	0	0	0	0	0	0	0	0	0	0	0	0	1	0	0.718	29.51	17.25	1378.69	104.35
351685	Gaviăo Peixoto	ARARAQUARA	ARARAQUARA	0	0	0	01/01/1997	31/12/2014	31/12/2014	31/12/2014	0	0	0	0	0	0	0	0	0	0	0	0	0	0	0	1	0	0.719	29.33	17.07	1379.05	102.27
351960	Ibitinga	ARARAQUARA	ARARAQUARA	0	0	0	01/01/1997	31/12/2014	31/12/2014	31/12/2014	0	0	0	0	0	0	0	0	0	0	0	0	0	0	0	1	0	0.747	29.48	17.17	1369.83	100.66
352270	Itápolis	ARARAQUARA	ARARAQUARA	0	0	0	01/01/1997	31/12/2014	31/12/2014	31/12/2014	0	0	0	0	0	0	0	0	0	0	0	0	0	0	0	1	0	0.744	29.62	17.31	1355.39	101.42
352930	Matăo	ARARAQUARA	ARARAQUARA	0	0	0	01/01/1997	31/12/2014	31/12/2014	31/12/2014	0	0	0	0	0	0	0	0	0	0	0	0	0	0	0	1	0	0.773	29.5	17.34	1368.05	100.55
353205	Motuca	ARARAQUARA	ARARAQUARA	0	0	0	01/01/1997	31/12/2014	31/12/2014	31/12/2014	0	0	0	0	0	0	0	0	0	0	0	0	0	0	0	0	0	0.741	29.39	17.06	1396.51	108.96
353290	Nova Europa	ARARAQUARA	ARARAQUARA	0	0	0	01/01/1997	31/12/2014	31/12/2014	31/12/2014	0	0	0	0	0	0	0	0	0	0	0	0	0	0	0	1	0	0.765	29.39	17.13	1378.5	101.65
354370	Rincăo	ARARAQUARA	ARARAQUARA	0	0	0	01/01/1997	31/12/2014	31/12/2014	31/12/2014	0	0	0	0	0	0	0	0	0	0	0	0	0	0	0	0	0	0.734	29.18	16.86	1406.29	111.19
354690	Santa Lúcia	ARARAQUARA	ARARAQUARA	0	0	0	01/01/1997	31/12/2014	31/12/2014	31/12/2014	0	0	0	0	0	0	0	0	0	0	0	0	0	0	0	0	0	0.737	29.1	16.82	1398.3	109.97
355270	Tabatinga	ARARAQUARA	ARARAQUARA	0	0	0	01/01/1997	31/12/2014	31/12/2014	31/12/2014	0	0	0	0	0	0	0	0	0	0	0	0	0	0	0	1	0	0.704	29.47	17.21	1372.38	101.21
355475	Trabiju	ARARAQUARA	ARARAQUARA	0	0	0	01/01/1997	31/12/2014	31/12/2014	31/12/2014	0	0	0	0	0	0	0	0	0	0	0	0	0	0	0	1	0	0.722	29.01	16.57	1410.41	105.77
350110	Alto Alegre	ARAÇATUBA	BIRIGUI	1	1	0	01/01/1997	01/02/2001	01/10/2007	31/12/2014	2001	2	2007	10	0	0	0	0	0	0	0	0	0	0	0	1	0	0.7	30.3	18.02	1352.81	88.56
350440	Avanhandava	ARAÇATUBA	BIRIGUI	1	1	1	01/01/1997	01/09/1999	01/04/1999	01/10/2002	1999	9	1999	4	2002	10	0	1	1	0	1	0	1	0	0	1	1	0.705	30.48	17.98	1328.06	85.63
350510	Barbosa	ARAÇATUBA	BIRIGUI	1	1	1	01/01/1997	01/03/2008	01/06/2007	01/02/2005	2008	3	2007	6	2005	2	0	0	0	0	0	0	0	0	0	1	0	0.699	30.64	17.92	1307.05	86.03
350640	Bilac	ARAÇATUBA	BIRIGUI	1	1	1	01/01/1997	01/11/2000	01/06/2000	01/11/2002	2000	11	2000	6	2002	11	0	0	0	0	0	0	0	0	0	1	0	0.768	30.57	18.15	1374.86	91.43
350650	Birigui	ARAÇATUBA	BIRIGUI	1	1	1	01/01/1997	01/12/1998	01/01/1999	01/07/1999	1998	12	1999	1	1999	7	1	1	1	1	1	0	1	0	0	1	1	0.78	30.68	18.03	1360.54	89.6
350770	Braúna	ARAÇATUBA	BIRIGUI	1	1	1	01/01/1997	01/02/2002	01/12/2007	01/02/2008	2002	2	2007	12	2008	2	0	0	0	0	0	0	0	0	0	1	0	0.737	30.41	18.11	1363.37	90.22
350775	Brejo Alegre	ARAÇATUBA	BIRIGUI	1	1	0	01/01/1997	01/11/2002	01/06/2010	31/12/2014	2002	11	2010	6	0	0	0	0	0	0	0	0	0	0	0	1	0	0.71	30.74	17.84	1336.71	87.92
350810	Buritama	ARAÇATUBA	BIRIGUI	1	1	0	01/01/1997	01/12/2001	01/06/2003	31/12/2014	2001	12	2003	6	0	0	0	0	0	0	0	0	0	0	0	1	0	0.763	30.76	17.67	1327.66	89.04
351190	Clementina	ARAÇATUBA	BIRIGUI	1	1	1	01/01/1997	01/01/2004	01/06/2008	01/05/2009	2004	1	2008	6	2009	5	0	0	0	0	0	0	0	0	0	0	0	0.725	30.42	18.17	1372.81	92.08
351250	Coroados	ARAÇATUBA	BIRIGUI	1	1	1	01/01/1997	01/07/1999	01/06/2002	01/09/2002	1999	7	2002	6	2002	9	0	1	0	0	1	0	0	0	0	1	0	0.719	30.63	18.07	1359.82	88.92
351650	Gabriel Monteiro	ARAÇATUBA	BIRIGUI	1	1	0	01/01/1997	01/03/2008	01/06/2007	31/12/2014	2008	3	2007	6	0	0	0	0	0	0	0	0	0	0	0	0	0	0.763	30.55	18.2	1381.02	92.75
351710	Glicério	ARAÇATUBA	BIRIGUI	1	1	0	01/01/1997	01/08/1999	01/10/1999	31/12/2014	1999	8	1999	10	0	0	0	1	1	0	1	0	0	0	0	1	0	0.735	30.7	18.02	1347.13	87.34
352725	Lourdes	ARAÇATUBA	BIRIGUI	1	1	0	01/01/1997	01/01/2003	01/06/2000	31/12/2014	2003	1	2000	6	0	0	0	0	0	0	0	0	0	0	0	1	0	0.742	30.75	17.78	1329.94	93.27
352770	Luiziânia	ARAÇATUBA	BIRIGUI	1	1	0	01/01/1997	01/01/2003	01/06/2003	31/12/2014	2003	1	2003	6	0	0	0	0	0	0	0	0	0	0	0	0	0	0.702	30.21	18.1	1362.64	91.99
353730	Penápolis	ARAÇATUBA	BIRIGUI	1	1	1	01/01/1997	01/06/1999	01/04/1999	01/11/2001	1999	6	1999	4	2001	11	0	1	1	0	1	0	1	0	0	1	0	0.759	30.72	18.06	1340.25	85.96
353770	Piacatu	ARAÇATUBA	BIRIGUI	1	1	1	01/01/1997	01/03/2001	01/06/2003	01/12/2007	2001	3	2003	6	2007	12	0	0	0	0	0	0	0	0	0	0	0	0.732	30.54	18.24	1385.65	93.69
354840	Santópolis do Aguapeí	ARAÇATUBA	BIRIGUI	1	1	0	01/01/1997	01/04/2001	01/02/2008	31/12/2014	2001	4	2008	2	0	0	0	0	0	0	0	0	0	0	0	0	0	0.74	30.33	18.21	1372.57	94.24
355520	Turiúba	ARAÇATUBA	BIRIGUI	1	1	0	01/01/1997	01/01/2003	01/06/2010	31/12/2014	2003	1	2010	6	0	0	0	0	0	0	0	0	0	0	0	1	0	0.751	30.77	17.72	1309.45	92.52
350280	Araçatuba	ARAÇATUBA	ARAÇATUBA	1	1	1	01/01/1997	01/04/1997	01/02/1998	01/01/1999	1997	4	1998	2	1999	1	1	0	0	1	1	0	1	0	0	1	1	0.685	30.73	18.22	1383.67	94.87
350620	Bento de Abreu	ARAÇATUBA	ARAÇATUBA	1	1	1	01/01/1997	01/10/1998	01/04/1999	01/08/2003	1998	10	1999	4	2003	8	0	1	1	0	1	0	0	0	0	1	0	0.744	30.92	18.12	1370.3	98.69
351820	Guararapes	ARAÇATUBA	ARAÇATUBA	1	1	1	01/01/1997	01/11/1998	01/01/1999	01/07/2000	1998	11	1999	1	2000	7	0	1	1	0	1	0	0	0	0	1	0	0.731	30.78	18.17	1379.39	95.3
352650	Lavínia	ARAÇATUBA	ARAÇATUBA	1	1	1	01/01/1997	01/09/1999	01/04/1999	01/11/2001	1999	9	1999	4	2001	11	0	1	1	0	1	0	1	0	0	1	1	0.721	31.16	18.21	1354.33	101.99
354440	Rubiácea	ARAÇATUBA	ARAÇATUBA	1	1	1	01/01/1997	01/05/2000	01/05/1999	01/08/2011	2000	5	1999	8	2011	8	0	0	1	0	1	0	1	0	0	1	0	0.721	30.83	18.17	1375.96	96.92
354805	Santo Antônio do Aracangu	ARAÇATUBA	ARAÇATUBA	1	1	1	01/01/1997	01/11/1998	01/11/1999	01/07/2003	1998	11	1999	3	2003	7	0	0	0	0	0	0	0	0	0	1	0	0.757	30.73	18.16	1360.53	99.85
355630	Valparaíso	ARAÇATUBA	ARAÇATUBA	1	1	1	01/01/1997	01/10/1998	01/06/2000	01/08/2000	1998	10	2000	6	2000	8	0	1	0	0	1	0	1	0	0	1	1	0.725	31.06	18.06	1363.56	99.13
350210	Andradina	ARAÇATUBA	ANDRADINA	1	1	1	01/01/1997	01/09/1998	01/05/1999	01/01/2001	1998	9	1999	5	2001	1	1	1	1	0	1	0	1	0	0	1	1	0.779	30.99	18.36	1280.03	99.82
351100	Castilho	ARAÇATUBA	ANDRADINA	1	1	1	01/01/1997	01/01/2000	01/06/2000	01/12/2001	2000	1	2000	6	2001	12	0	1	0	0	1	0	1	1	0	1	0	0.785	30.87	18.31	1296.78	99.27
351780	Guaraçaí	ARAÇATUBA	ANDRADINA	1	1	1	01/01/1997	01/11/1999	01/06/2000	01/10/2001	1999	11	2000	6	2001	10	0	1	0	0	1	0	0	0	0	1	0	0.737	31.1	18.29	1329.32	102.77
352044	Ilha Solteira	ARAÇATUBA	ANDRADINA	1	1	1	01/01/1997	01/01/2002	01/06/2001	01/08/2003	2002	1	2001	6	2003	8	0	0	0	0	0	0	0	1	0	0	0	0.812	31.04	18.76	1265.01	106.12
352300	Itapura	ARAÇATUBA	ANDRADINA	1	1	1	01/01/1997	01/04/2000	01/06/2004	01/10/2004	2000	4	2004	6	2004	10	0	0	0	0	0	0	0	1	0	1	0	0.72	30.98	18.54	1270.24	101.66
353010	Mirandópolis	ARAÇATUBA	ANDRADINA	1	1	1	01/01/1997	01/04/1999	01/02/1999	01/02/2001	1999	4	1999	2	2001	2	0	1	1	0	1	0	0	0	0	1	1	0.751	31.3	18.38	1341.45	104.21
353210	Murutinga do Sul	ARAÇATUBA	ANDRADINA	1	1	1	01/01/1997	01/03/2000	01/06/2003	01/08/2003	2000	3	2003	6	2003	8	0	1	0	0	1	0	0	0	0	1	0	0.726	31.08	18.32	1313.92	101.9
353320	Nova Independęncia	ARAÇATUBA	ANDRADINA	1	1	1	01/01/1997	01/01/2001	01/06/2006	01/12/2006	2001	1	2006	6	2006	12	0	0	0	0	0	0	0	0	0	0	0	0.735	30.86	18.17	1327.63	100.79
353740	Pereira Barreto	ARAÇATUBA	ANDRADINA	1	1	1	01/01/1997	01/03/1999	01/04/1999	01/06/2003	1999	3	1999	4	2003	6	0	0	0	0	0	0	0	0	0	1	0	0.766	31	18.52	1295.88	104.39
355230	Sud Mennucci	ARAÇATUBA	ANDRADINA	1	1	1	01/01/1997	01/10/2005	01/06/2007	01/06/2011	2005	10	2007	6	2011	6	0	0	0	0	0	0	0	0	0	1	0	0.747	30.92	18.45	1317.96	105.55
355255	Suzanápolis	ARAÇATUBA	ANDRADINA	1	1	0	01/01/1997	01/01/2007	01/06/2003	31/12/2014	2007	1	2003	6	0	0	0	0	0	0	0	0	0	0	0	0	0	0.699	31.01	18.64	1275.87	106.73

## Sheet: dictionary
Nº	Variable	Type	Description	Values (0=No; 1 = Yes)
1	ID_munic	continuous	municipality code according to IBGE	number
2	MUNICIPI	categorical	name municipality SP	name
3	NM_MESO	categorical	name mesoregion	name
4	NM_MICRO	categorical	name microregion	name
5	vect_pres	categorical	municipality vector presence	0 or 1
6	CVL_pres	categorical	presence of canine VL	0 or 1
7	HVL_pres	categorical	presence of human VL	0 or 1
8	dt_inici	date	study start date	day/month/year
9	dt_vector	date	date of detection vector in the municipality	day/month/year
10	dt_canine	date	date of detection canine VL in the municipality	day/month/year
11	dt_hum	date	date of detection human VL in the municipality	day/month/year
12	year_vect	date	year in which vector was detected in the municipality	year
13	month_vect	date	month in which vector was detected in the municipality	month
14	year_can	date	year in which canine VL was detected in the municipality	year
15	month_can	date	month in which canine VL was detected in the municipality	month
16	year_hum	date	year in which human VL was detected in the municipality	year
17	month_hum	date	month in which human VL was detected in the municipality	month
18	head_mic	categorical	microregion headquarters	name
19	vect_gas	categorical	detection of the vector during and/or after up to one year of construction of the gas pipeline in the municipality	0 or 1
20	can_gas	categorical	detection of canine VL during and/or after up to one year of construction of the gas pipeline in the municipality	0 or 1
21	hum_gas	categorical	detection of human VL during and/or after up to one year of construction of the gas pipeline in the municipality	0 or 1
22	pres_Ron	categorical	presence of the Marechal Rondon Highway in the municipality	0 or 1
23	pres_Euc	categorical	presence of the Euclides da Cunha Highway in the municipality	0 or 1
24	pres_Tra	categorical	presence of transversal highways in the municipality	0 or 1
25	border_MS	categorical	municipality makes border with the state of Mato Grosso do Sul	0 or 1
26	border_MG	categorical	municipality makes border with the state of Minas Gerais	0 or 1
27	pres_River	categorical	presence of the Tietê River in the municipality	0 or 1
28	pres_Prison	categorical	presence of a prison in the municipality	0 or 1
29	IDHM	continuous	municipal human development index	index ranging from 0 to 1
30	temp_max	continuous	average maximum temperature of the municipality	measured in degree Celsius
31	temp_min	continuous	average minimum temperature of the municipality	measured in degree Celsius
32	prec	continuous	average precipitation of the municipality	measured in cubic millimeters
33	rain_days	continuous	average rainy days in the municipality	measured in days
